# Supplementary material for: Diethyl 2,2′-(ethane-1,2-diyldi­oxy)di­benzo­ate
Source: Acta Crystallogr Sect E Struct Rep Online. 2014 Apr 12;70(Pt 5):o552. doi: 10.1107/S1600536814007673 (PMC4011244; doi:10.1107/S1600536814007673)
Supplement: Supplementary file 1 [file e-70-0o552-sup1.cif]

##############################################################################
#                                                                            #
# This CIF contains the data in a paper accepted for publication in          #
# Acta Crystallographica Section E. It conforms to the requirements of       #
# Notes for Authors for Acta Crystallographica Section E, and has been       #
# peer reviewed under the auspices of the IUCr Commission on Journals.       #
#                                                                            #
# Full details of the Crystallographic Information File format               #
# are given in the paper "The Crystallographic Information File (CIF):       #
# a New Standard Archive File for Crystallography" by S. R. Hall, F. H.      #
# Allen and I. D. Brown [Acta Cryst. (1991), A47, 655-685].                  #
#                                                                            #
# The current version of the core CIF dictionary is obtainable from          #
# ftp://ftp.iucr.org/pub/cif_core.dic.                                       #
#                                                                            #
# Software is freely available for graphical display of the structure(s)     #
# in this CIF. For information consult the CIF software page                 #
# http://www.iucr.org/resources/cif/software.                                #
#                                                                            #
# This file may be used for bona fide research purposes within the           #
# scientific community so long as proper attribution is given to the journal # 
# article from which it was obtained.                                        #
#                                                                            #
##############################################################################
data_I
_audit_creation_method     SHELXL-97
_database_code_depnum_ccdc_archive     'CCDC 995747'
_chemical_name_systematic
;
Diethyl 2,2'-(ethane-1,2-diyldioxy)dibenzoate
;
_chemical_name_common     ?
_chemical_formula_moiety     'C20 H22 O6'
_chemical_formula_sum     'C20 H22 O6'
_chemical_formula_iupac     'C20 H22 O6'
_chemical_formula_weight     358.38
_chemical_melting_point     ?
_symmetry_cell_setting     orthorhombic
_symmetry_space_group_name_H-M     'P b c n'
_symmetry_space_group_name_Hall     '-P 2n 2ab'
loop_
    _symmetry_equiv_pos_as_xyz
    'x, y, z'
    '-x+1/2, -y+1/2, z+1/2'
    'x+1/2, -y+1/2, -z'
    '-x, y, -z+1/2'
    '-x, -y, -z'
    'x-1/2, y-1/2, -z-1/2'
    '-x-1/2, y-1/2, z'
    'x, -y, z-1/2'
_cell_length_a     21.805(4)
_cell_length_b     9.871(2)
_cell_length_c     8.8646(18)
_cell_angle_alpha     90.00
_cell_angle_beta     90.00
_cell_angle_gamma     90.00
_cell_volume     1908.0(6)
_cell_formula_units_Z     4
_cell_measurement_reflns_used     11280
_cell_measurement_theta_min     1.87
_cell_measurement_theta_max     27.55
_cell_measurement_temperature     298(2)
_exptl_crystal_description     prism
_exptl_crystal_colour     colourless
_exptl_crystal_size_max     0.35
_exptl_crystal_size_mid     0.31
_exptl_crystal_size_min     0.28
_exptl_crystal_density_diffrn     1.248
_exptl_crystal_density_meas     ?
_exptl_crystal_density_method     'not measured'
_exptl_crystal_F_000     760
_exptl_absorpt_coefficient_mu     0.092
_exptl_absorpt_correction_type     multi-scan
_exptl_absorpt_process_details     '(<i>SADABS</i>; Bruker, 2002)'
_exptl_absorpt_correction_T_min     0.858
_exptl_absorpt_correction_T_max     1.000
_exptl_special_details     ?
_diffrn_ambient_temperature     298(2)
_diffrn_radiation_type     MoK\a
_diffrn_radiation_wavelength     0.71073
_diffrn_radiation_source     'fine-focus sealed tube'
_diffrn_radiation_monochromator     'Graphite'
_diffrn_measurement_device_type     'Bruker SMART CCD'
_diffrn_measurement_method     'phi and omega scans'
_diffrn_detector_area_resol_mean     0
_diffrn_reflns_number     11280
_diffrn_reflns_av_R_equivalents     0.0233
_diffrn_reflns_av_sigmaI/netI     0.0204
_diffrn_reflns_theta_min     1.87
_diffrn_reflns_theta_max     27.55
_diffrn_reflns_theta_full     27.55
_diffrn_measured_fraction_theta_max     0.995
_diffrn_measured_fraction_theta_full     0.995
_diffrn_reflns_limit_h_min     -28
_diffrn_reflns_limit_h_max     27
_diffrn_reflns_limit_k_min     -10
_diffrn_reflns_limit_k_max     12
_diffrn_reflns_limit_l_min     -10
_diffrn_reflns_limit_l_max     11
_diffrn_standards_number     0
_diffrn_standards_interval_count     0
_diffrn_standards_interval_time     0
_diffrn_standards_decay_%     0
_refine_special_details
;
 Refinement of F^2^ against ALL reflections.  The weighted R-factor wR and
 goodness of fit S are based on F^2^, conventional R-factors R are based
 on F, with F set to zero for negative F^2^. The threshold expression of
 F^2^ > 2sigma(F^2^) is used only for calculating R-factors(gt) etc. and is
 not relevant to the choice of reflections for refinement.  R-factors based
 on F^2^ are statistically about twice as large as those based on F, and R-
 factors based on ALL data will be even larger.
;
_reflns_number_total     2192
_reflns_number_gt     1543
_reflns_threshold_expression     I>2sigma(I)
_refine_ls_structure_factor_coef     Fsqd
_refine_ls_matrix_type     full
_refine_ls_R_factor_all     0.0608
_refine_ls_R_factor_gt     0.0410
_refine_ls_wR_factor_gt     0.1154
_refine_ls_wR_factor_ref     0.1324
_refine_ls_goodness_of_fit_ref     1.043
_refine_ls_restrained_S_all     1.038
_refine_ls_number_reflns     2192
_refine_ls_number_parameters     140
_refine_ls_number_restraints     24
_refine_ls_hydrogen_treatment     constr
_refine_ls_weighting_scheme     calc
_refine_ls_weighting_details
         'calc w=1/[\s^2^(Fo^2^)+(0.0606P)^2^+0.3350P] where P=(Fo^2^+2Fc^2^)/3'
_atom_sites_solution_hydrogens     geom
_atom_sites_solution_primary     direct
_atom_sites_solution_secondary     difmap
_refine_ls_shift/su_max     0.000
_refine_ls_shift/su_mean     0.000
_refine_diff_density_max     0.167
_refine_diff_density_min     -0.141
_refine_ls_extinction_method     'SHELXL97 (Sheldrick, 2008)'
_refine_ls_extinction_coef     0.0102(19)
_refine_ls_extinction_expression
                                  'Fc^*^=kFc[1+0.001xFc^2^\l^3^/sin(2\q)]^-1/4^'
loop_
    _atom_type_symbol
    _atom_type_description
    _atom_type_scat_dispersion_real
    _atom_type_scat_dispersion_imag
    _atom_type_scat_source
    'C' 'C' 0.0033 0.0016
                         'International Tables Vol C Tables 4.2.6.8 and 6.1.1.4'
    'H' 'H' 0.0000 0.0000
                         'International Tables Vol C Tables 4.2.6.8 and 6.1.1.4'
    'O' 'O' 0.0106 0.0060
                         'International Tables Vol C Tables 4.2.6.8 and 6.1.1.4'
_computing_data_collection     'SMART (Bruker, 2002)'
_computing_cell_refinement     'SAINT (Bruker, 2002)'
_computing_data_reduction     'SAINT (Bruker, 2002)'
_computing_structure_solution     'SHELXS97 (Sheldrick, 2008)'
_computing_structure_refinement     'SHELXL97 (Sheldrick, 2008)'
_computing_molecular_graphics     'SHELXTL (Sheldrick, 2008)'
_computing_publication_material     'SHELXL97 (Sheldrick, 2008)'
loop_
    _atom_site_type_symbol
    _atom_site_label
    _atom_site_fract_x
    _atom_site_fract_y
    _atom_site_fract_z
    _atom_site_U_iso_or_equiv
    _atom_site_adp_type
    _atom_site_calc_flag
    _atom_site_refinement_flags
    _atom_site_occupancy
    _atom_site_symmetry_multiplicity
    _atom_site_disorder_assembly
    _atom_site_disorder_group
    O O1 0.36609(7) 0.94335(11) 0.09160(14) 0.0784(4) Uani d . 1 1 . .
    O O2 0.41410(7) 0.77861(13) -0.03024(15) 0.0880(5) Uani d . 1 1 . .
    O O3 0.43658(5) 0.59258(11) 0.20505(13) 0.0632(3) Uani d . 1 1 . .
    C C1 0.38057(7) 0.81417(15) 0.06775(17) 0.0570(4) Uani d . 1 1 A .
    C C02A 0.3859(9) 1.0477(15) -0.0051(11) 0.075(3) Uani d PU 0.41(2) 1 A 1
    H H02A 0.4024 1.0099 -0.0976 0.090 Uiso calc PR 0.41(2) 1 A 1
    H H02B 0.3518 1.1066 -0.0307 0.090 Uiso calc PR 0.41(2) 1 A 1
    C C02B 0.4008(7) 1.0397(13) -0.0105(13) 0.114(4) Uani d PU 0.59(2) 1 A 2
    H H02C 0.4421 1.0064 -0.0273 0.137 Uiso calc PR 0.59(2) 1 A 2
    H H02D 0.3804 1.0466 -0.1074 0.137 Uiso calc PR 0.59(2) 1 A 2
    C C2 0.34747(7) 0.72278(14) 0.17329(15) 0.0522(4) Uani d . 1 1 . .
    C C01A 0.4309(8) 1.120(2) 0.0708(15) 0.127(4) Uani d PU 0.41(2) 1 A 1
    H H01A 0.4127 1.1683 0.1536 0.191 Uiso calc PR 0.41(2) 1 A 1
    H H01B 0.4497 1.1835 0.0029 0.191 Uiso calc PR 0.41(2) 1 A 1
    H H01C 0.4614 1.0587 0.1084 0.191 Uiso calc PR 0.41(2) 1 A 1
    C C01B 0.4030(7) 1.1719(7) 0.0618(8) 0.119(3) Uani d P 0.59(2) 1 A 2
    H H01D 0.3620 1.2059 0.0738 0.179 Uiso calc PR 0.59(2) 1 A 2
    H H01E 0.4262 1.2333 0.0004 0.179 Uiso calc PR 0.59(2) 1 A 2
    H H01F 0.4220 1.1637 0.1590 0.179 Uiso calc PR 0.59(2) 1 A 2
    C C3 0.28631(8) 0.74645(17) 0.20651(18) 0.0654(4) Uani d . 1 1 A .
    H H3A 0.2668 0.8215 0.1650 0.078 Uiso calc R 1 1 . .
    C C4 0.25382(8) 0.6610(2) 0.3000(2) 0.0766(5) Uani d . 1 1 . .
    H H4A 0.2126 0.6773 0.3198 0.092 Uiso calc R 1 1 A .
    C C5 0.28283(8) 0.55161(18) 0.3634(2) 0.0730(5) Uani d . 1 1 A .
    H H5A 0.2611 0.4946 0.4275 0.088 Uiso calc R 1 1 . .
    C C6 0.34359(7) 0.52495(15) 0.33381(19) 0.0634(4) Uani d . 1 1 . .
    H H6A 0.3627 0.4505 0.3778 0.076 Uiso calc R 1 1 A .
    C C7 0.37642(7) 0.60994(14) 0.23769(16) 0.0518(4) Uani d . 1 1 A .
    C C8 0.46777(7) 0.48215(15) 0.27597(19) 0.0609(4) Uani d . 1 1 . .
    H H8A 0.4482 0.3972 0.2493 0.073 Uiso calc R 1 1 . .
    H H8B 0.4662 0.4922 0.3848 0.073 Uiso calc R 1 1 . .
loop_
    _atom_site_aniso_label
    _atom_site_aniso_U_11
    _atom_site_aniso_U_22
    _atom_site_aniso_U_33
    _atom_site_aniso_U_12
    _atom_site_aniso_U_13
    _atom_site_aniso_U_23
    O1 0.1251(11) 0.0471(6) 0.0631(7) 0.0001(6) 0.0089(7) 0.0031(5)
    O2 0.1222(11) 0.0685(8) 0.0732(8) 0.0098(7) 0.0363(8) 0.0084(6)
    O3 0.0597(6) 0.0607(6) 0.0692(7) 0.0009(5) 0.0008(5) 0.0183(5)
    C1 0.0753(9) 0.0505(8) 0.0451(7) 0.0019(7) -0.0047(7) -0.0018(6)
    C02A 0.128(7) 0.054(4) 0.043(3) -0.014(4) -0.014(4) 0.008(3)
    C02B 0.174(9) 0.065(4) 0.104(6) -0.006(4) 0.034(5) 0.020(4)
    C2 0.0654(9) 0.0485(7) 0.0425(7) -0.0015(6) -0.0024(6) -0.0060(6)
    C01A 0.146(10) 0.103(9) 0.133(7) -0.059(7) 0.022(6) 0.010(7)
    C01B 0.228(10) 0.057(3) 0.073(3) -0.031(4) -0.001(4) 0.003(2)
    C3 0.0717(10) 0.0647(9) 0.0597(9) 0.0118(8) 0.0008(8) -0.0057(8)
    C4 0.0655(10) 0.0869(12) 0.0774(12) -0.0004(9) 0.0129(9) -0.0070(10)
    C5 0.0767(11) 0.0687(10) 0.0735(11) -0.0147(9) 0.0173(9) 0.0001(9)
    C6 0.0733(10) 0.0530(8) 0.0640(9) -0.0065(7) 0.0039(8) 0.0054(7)
    C7 0.0580(8) 0.0487(7) 0.0488(8) -0.0043(6) -0.0011(6) -0.0018(6)
    C8 0.0677(8) 0.0487(8) 0.0662(9) -0.0034(7) -0.0087(7) 0.0060(7)
_geom_special_details
;
 All esds (except the esd in the dihedral angle between two l.s. planes)
 are estimated using the full covariance matrix.  The cell esds are taken
 into account individually in the estimation of esds in distances, angles
 and torsion angles; correlations between esds in cell parameters are only
 used when they are defined by crystal symmetry.  An approximate (isotropic)
 treatment of cell esds is used for estimating esds involving l.s. planes.
;
loop_
    _geom_bond_atom_site_label_1
    _geom_bond_atom_site_label_2
    _geom_bond_site_symmetry_2
    _geom_bond_distance
    _geom_bond_publ_flag
    O1 C1 . 1.3306(18) ?
    O1 C02A . 1.408(14) ?
    O1 C02B . 1.516(14) ?
    O2 C1 . 1.1884(19) ?
    O3 C7 . 1.3541(18) ?
    O3 C8 . 1.4304(17) ?
    C1 C2 . 1.487(2) ?
    C02A C01A . 1.39(2) ?
    C02A H02A . 0.9700 ?
    C02A H02B . 0.9700 ?
    C02B C01B . 1.455(15) ?
    C02B H02C . 0.9700 ?
    C02B H02D . 0.9700 ?
    C2 C3 . 1.386(2) ?
    C2 C7 . 1.402(2) ?
    C01A H01A . 0.9600 ?
    C01A H01B . 0.9600 ?
    C01A H01C . 0.9600 ?
    C01B H01D . 0.9600 ?
    C01B H01E . 0.9600 ?
    C01B H01F . 0.9600 ?
    C3 C4 . 1.379(2) ?
    C3 H3A . 0.9300 ?
    C4 C5 . 1.372(3) ?
    C4 H4A . 0.9300 ?
    C5 C6 . 1.376(2) ?
    C5 H5A . 0.9300 ?
    C6 C7 . 1.394(2) ?
    C6 H6A . 0.9300 ?
    C8 C8 4_655 1.479(3) ?
    C8 H8A . 0.9700 ?
    C8 H8B . 0.9700 ?
loop_
    _geom_angle_atom_site_label_1
    _geom_angle_atom_site_label_2
    _geom_angle_atom_site_label_3
    _geom_angle_site_symmetry_1
    _geom_angle_site_symmetry_3
    _geom_angle
    _geom_angle_publ_flag
    C1 O1 C02A . . 122.1(7) ?
    C1 O1 C02B . . 112.8(5) ?
    C02A O1 C02B . . 12.6(12) ?
    C7 O3 C8 . . 117.59(11) ?
    O2 C1 O1 . . 123.04(15) ?
    O2 C1 C2 . . 125.41(14) ?
    O1 C1 C2 . . 111.49(13) ?
    C01A C02A O1 . . 107.4(10) ?
    C01A C02A H02A . . 110.2 ?
    O1 C02A H02A . . 110.2 ?
    C01A C02A H02B . . 110.2 ?
    O1 C02A H02B . . 110.2 ?
    H02A C02A H02B . . 108.5 ?
    C01B C02B O1 . . 108.4(10) ?
    C01B C02B H02C . . 110.0 ?
    O1 C02B H02C . . 110.0 ?
    C01B C02B H02D . . 110.0 ?
    O1 C02B H02D . . 110.0 ?
    H02C C02B H02D . . 108.4 ?
    C3 C2 C7 . . 118.74(14) ?
    C3 C2 C1 . . 119.91(13) ?
    C7 C2 C1 . . 121.32(13) ?
    C02B C01B H01D . . 109.5 ?
    C02B C01B H01E . . 109.5 ?
    H01D C01B H01E . . 109.5 ?
    C02B C01B H01F . . 109.5 ?
    H01D C01B H01F . . 109.5 ?
    H01E C01B H01F . . 109.5 ?
    C4 C3 C2 . . 121.27(16) ?
    C4 C3 H3A . . 119.4 ?
    C2 C3 H3A . . 119.4 ?
    C5 C4 C3 . . 119.41(16) ?
    C5 C4 H4A . . 120.3 ?
    C3 C4 H4A . . 120.3 ?
    C4 C5 C6 . . 121.09(16) ?
    C4 C5 H5A . . 119.5 ?
    C6 C5 H5A . . 119.5 ?
    C5 C6 C7 . . 119.74(15) ?
    C5 C6 H6A . . 120.1 ?
    C7 C6 H6A . . 120.1 ?
    O3 C7 C6 . . 123.51(13) ?
    O3 C7 C2 . . 116.73(12) ?
    C6 C7 C2 . . 119.73(14) ?
    O3 C8 C8 . 4_655 108.37(12) ?
    O3 C8 H8A . . 110.0 ?
    C8 C8 H8A 4_655 . 110.0 ?
    O3 C8 H8B . . 110.0 ?
    C8 C8 H8B 4_655 . 110.0 ?
    H8A C8 H8B . . 108.4 ?
loop_
    _geom_torsion_atom_site_label_1
    _geom_torsion_atom_site_label_2
    _geom_torsion_atom_site_label_3
    _geom_torsion_atom_site_label_4
    _geom_torsion_site_symmetry_1
    _geom_torsion_site_symmetry_2
    _geom_torsion_site_symmetry_3
    _geom_torsion_site_symmetry_4
    _geom_torsion
    _geom_torsion_publ_flag
    C02A O1 C1 O2 . . . . 4.9(7) ?
    C02B O1 C1 O2 . . . . -4.7(6) ?
    C02A O1 C1 C2 . . . . -172.4(7) ?
    C02B O1 C1 C2 . . . . 177.9(6) ?
    C1 O1 C02A C01A . . . . -107.6(14) ?
    C02B O1 C02A C01A . . . . -63(4) ?
    C1 O1 C02B C01B . . . . -156.1(10) ?
    C02A O1 C02B C01B . . . . 64(4) ?
    O2 C1 C2 C3 . . . . -136.02(18) ?
    O1 C1 C2 C3 . . . . 41.24(19) ?
    O2 C1 C2 C7 . . . . 42.3(2) ?
    O1 C1 C2 C7 . . . . -140.48(14) ?
    C7 C2 C3 C4 . . . . -0.5(2) ?
    C1 C2 C3 C4 . . . . 177.81(15) ?
    C2 C3 C4 C5 . . . . 1.1(3) ?
    C3 C4 C5 C6 . . . . -0.8(3) ?
    C4 C5 C6 C7 . . . . -0.1(3) ?
    C8 O3 C7 C6 . . . . -1.2(2) ?
    C8 O3 C7 C2 . . . . 176.78(13) ?
    C5 C6 C7 O3 . . . . 178.61(15) ?
    C5 C6 C7 C2 . . . . 0.7(2) ?
    C3 C2 C7 O3 . . . . -178.45(13) ?
    C1 C2 C7 O3 . . . . 3.3(2) ?
    C3 C2 C7 C6 . . . . -0.4(2) ?
    C1 C2 C7 C6 . . . . -178.72(13) ?
    C7 O3 C8 C8 . . . 4_655 179.76(14) ?
data_dierster-0
_journal_date_recd_electronic     2014-03-20
_journal_date_accepted     2014-04-06
_journal_name_full     'Acta Crystallographica, Section E'
_journal_year     2014
_journal_volume     70
_journal_issue      5
_journal_page_first     o552
_journal_page_last     o552
_journal_paper_category     QO
_journal_paper_doi     10.1107/S1600536814007673
_journal_coeditor_code     WM5015
_publ_contact_author_name     'Dr. Zhen Ma'
_publ_contact_author_address
;
     School of Chemical and Chemistry Engeneering
     Guangxi University
     Guangxi 530004
     People's Republic of China
;
_publ_contact_author_email     'mzmz2009@sohu.com'
_publ_contact_author_fax     '+86-771-3231552'
_publ_contact_author_phone     '+86-771-3231552'
_publ_section_title
;
Diethyl 2,2'-(ethane-1,2-diyldioxy)dibenzoate
;
loop_
    _publ_author_name
    _publ_author_address
    'Huaduan Shi'
;    School of Chemistry and Chemical Engeneering
     Guangxi University
     Guangxi 530004
     People's Republic of China
;
    'Haisha Qin'
;    School of Chemistry and Chemical Engeneering
     Guangxi University
     Guangxi 530004
     People's Republic of China
;
    'Zhen Ma'
;    School of Chemistry and Chemical Engeneering
     Guangxi University
     Guangxi 530004
     People's Republic of China
;
_iucr_refine_instructions_details
;
TITL test
CELL  0.71073   21.8050    9.8710    8.8646    90.000    90.000    90.000
ZERR        4    0.0040    0.0020    0.0018     0.000     0.000     0.000
LATT 1
SYMM     0.50000 - X ,    0.50000 - Y ,    0.50000 + Z
SYMM     0.50000 + X ,    0.50000 - Y ,            - Z
SYMM             - X ,              Y ,    0.50000 - Z
SFAC C  H  O
UNIT 80  88  24
L.S. 15
ACTA
BOND $H
FMAP 2
PLAN 20
CONF
ISOR C02A C02B
ISOR C01A C02B
TEMP    25
WGHT    0.060600    0.335000
EXTI    0.010181
FVAR       0.20708   0.40667
O1    3    0.366090    0.943347    0.091598    11.00000    0.12509    0.04713 =
         0.06310    0.00313    0.00894    0.00008
O2    3    0.414101    0.778610   -0.030236    11.00000    0.12222    0.06853 =
         0.07324    0.00840    0.03626    0.00975
O3    3    0.436579    0.592577    0.205053    11.00000    0.05967    0.06074 =
         0.06924    0.01828    0.00075    0.00086
C1    1    0.380569    0.814165    0.067750    11.00000    0.07527    0.05054 =
         0.04514   -0.00176   -0.00466    0.00185
PART 1  21.00
C02A  1    0.385900    1.047745   -0.005129    21.00000    0.12846    0.05375 =
         0.04311    0.00808   -0.01398   -0.01446
AFIX  23
H02A  2    0.402394    1.009855   -0.097581    21.00000   -1.20000
H02B  2    0.351840    1.106640   -0.030699    21.00000   -1.20000
PART 2  -21.00
AFIX   0
C02B  1    0.400846    1.039711   -0.010525   -21.00000    0.17447    0.06458 =
         0.10405    0.02048    0.03368   -0.00560
AFIX  23
H02C  2    0.442134    1.006361   -0.027254   -21.00000   -1.20000
H02D  2    0.380381    1.046557   -0.107384   -21.00000   -1.20000
PART 0
AFIX   0
C2    1    0.347471    0.722779    0.173287    11.00000    0.06543    0.04851 =
         0.04251   -0.00603   -0.00240   -0.00154
PART 1  21.00
C01A  1    0.430902    1.120150    0.070763    21.00000    0.14586    0.10338 =
         0.13254    0.01015    0.02192   -0.05915
AFIX 137
H01A  2    0.412716    1.168265    0.153565    21.00000   -1.50000
H01B  2    0.449690    1.183527    0.002853    21.00000   -1.50000
H01C  2    0.461427    1.058738    0.108363    21.00000   -1.50000
PART 2  -21.00
AFIX   0
C01B  1    0.402967    1.171894    0.061799   -21.00000    0.22842    0.05654 =
         0.07313    0.00347   -0.00101   -0.03112
AFIX 137
H01D  2    0.362017    1.205945    0.073800   -21.00000   -1.50000
H01E  2    0.426237    1.233318    0.000369   -21.00000   -1.50000
H01F  2    0.422049    1.163662    0.158964   -21.00000   -1.50000
PART 0
AFIX   0
C3    1    0.286306    0.746453    0.206511    11.00000    0.07171    0.06470 =
         0.05974   -0.00575    0.00081    0.01178
AFIX  43
H3A   2    0.266797    0.821466    0.164961    11.00000   -1.20000
AFIX   0
C4    1    0.253816    0.660960    0.299963    11.00000    0.06546    0.08690 =
         0.07739   -0.00697    0.01294   -0.00040
AFIX  43
H4A   2    0.212593    0.677277    0.319817    11.00000   -1.20000
AFIX   0
C5    1    0.282826    0.551615    0.363407    11.00000    0.07671    0.06869 =
         0.07349    0.00010    0.01726   -0.01467
AFIX  43
H5A   2    0.261070    0.494555    0.427481    11.00000   -1.20000
AFIX   0
C6    1    0.343586    0.524953    0.333815    11.00000    0.07331    0.05304 =
         0.06396    0.00544    0.00387   -0.00646
AFIX  43
H6A   2    0.362667    0.450516    0.377782    11.00000   -1.20000
AFIX   0
C7    1    0.376421    0.609940    0.237691    11.00000    0.05798    0.04871 =
         0.04883   -0.00183   -0.00107   -0.00432
C8    1    0.467772    0.482152    0.275968    11.00000    0.06766    0.04875 =
         0.06620    0.00600   -0.00874   -0.00339
AFIX  23
H8A   2    0.448196    0.397217    0.249324    11.00000   -1.20000
H8B   2    0.466231    0.492217    0.384750    11.00000   -1.20000
HKLF 4
REM  test
REM R1 =  0.0410 for   1543 Fo > 4sig(Fo)  and  0.0608 for all   2192 data
REM    140 parameters refined using     24 restraints
END
WGHT      0.0612      0.3596
REM Highest difference peak  0.167,  deepest hole -0.141,  1-sigma level  0.028
;
