# Supplementary material for: Diethyl 2,2′-(ethane-1,2-diyldi­oxy)di­benzo­ate
Source: Acta Crystallogr Sect E Struct Rep Online. 2014 Apr 12;70(Pt 5):o552. doi: 10.1107/S1600536814007673 (PMC4011244; doi:10.1107/S1600536814007673)
Supplement: Supplementary file 2 [file e-70-0o552-Isup2.hkl]

# 
# h,k,l, Fc-squared, Fo-squared, sigma(Fo-squared) and status flag 
# 
data_I
_shelx_title ' test' 
_shelx_refln_list_code          4 
_shelx_F_calc_maximum      168.96 
_exptl_crystal_F_000       760.00 
_reflns_d_resolution_high  0.7684 
 
loop_ 
 _symmetry_equiv_pos_as_xyz 
 'x, y, z' 
 '-x+1/2, -y+1/2, z+1/2' 
 'x+1/2, -y+1/2, -z' 
 '-x, y, -z+1/2' 
 '-x, -y, -z' 
 'x-1/2, y-1/2, -z-1/2' 
 '-x-1/2, y-1/2, z' 
 'x, -y, z-1/2' 
 
_cell_length_a    21.8050 
_cell_length_b     9.8710 
_cell_length_c     8.8646 
_cell_angle_alpha  90.000 
_cell_angle_beta   90.000 
_cell_angle_gamma  90.000 
 
_shelx_F_squared_multiplier     1.000 
 
loop_ 
 _refln_index_h 
 _refln_index_k 
 _refln_index_l 
 _refln_F_squared_calc 
 _refln_F_squared_meas 
 _refln_F_squared_sigma 
 _refln_observed_status 
   2   0   0      179.04       81.79      3.75 o 
   4   0   0    23189.05    20757.22    714.12 o 
   6   0   0    12620.67    11602.34    382.81 o 
   8   0   0     2819.44     2700.73     39.96 o 
  10   0   0     2351.98     2752.21     40.40 o 
  12   0   0      780.99      954.46     13.87 o 
  14   0   0      755.14      790.12     11.23 o 
  16   0   0        4.07        4.22      0.64 o 
  18   0   0        7.97        6.00      0.99 o 
  20   0   0       21.88       18.92      1.48 o 
  22   0   0      207.86      167.53      7.70 o 
  24   0   0       21.46       25.19      3.03 o 
  26   0   0        0.00       -1.63      2.10 o 
  28   0   0        1.14        2.57      3.03 o 
   3   1   0     1016.64      949.15     22.85 o 
   5   1   0    11640.35    11538.44    161.05 o 
   7   1   0     1107.53     1124.47     12.55 o 
   9   1   0     2164.01     2259.77     21.54 o 
  11   1   0     1359.83     1465.69     13.98 o 
  13   1   0      198.71      216.67      2.59 o 
  15   1   0       46.76       43.32      1.03 o 
  17   1   0        0.02       -0.40      0.46 o 
  19   1   0       24.01       26.45      2.06 o 
  21   1   0       75.54       66.16      2.77 o 
  23   1   0       17.49       16.95      2.13 o 
  25   1   0        0.28       -1.98      1.98 o 
  27   1   0        0.29       -1.46      2.06 o 
   4   2   0        1.01        5.30      1.25 o 
   6   2   0     2686.75     2732.00     33.88 o 
   8   2   0       31.03       31.40      1.44 o 
  10   2   0     1306.37     1347.65     15.52 o 
  12   2   0      881.91      855.96      9.99 o 
  14   2   0       23.11       21.58      0.96 o 
  16   2   0        0.88        0.06      0.70 o 
  18   2   0        3.85        1.75      0.84 o 
  20   2   0       32.35       27.94      1.71 o 
  22   2   0        0.02       -0.87      1.19 o 
  24   2   0        8.56       11.82      1.75 o 
  26   2   0        0.09        1.10      2.06 o 
  28   2   0        0.01       -0.76      2.06 o 
   1   3   0     3479.05     3633.23     67.69 o 
   3   3   0       83.79       85.31      1.68 o 
   5   3   0      207.44      209.27      4.45 o 
   7   3   0      664.82      735.49     13.80 o 
   9   3   0        3.53        1.92      0.60 o 
  11   3   0       32.30       39.42      0.95 o 
  13   3   0        6.17       11.13      0.76 o 
  15   3   0      177.50      176.92      3.59 o 
  17   3   0      141.66      125.95      3.09 o 
  19   3   0        2.70        2.16      1.29 o 
  21   3   0       45.78       45.01      4.45 o 
  23   3   0        2.30        2.34      1.53 o 
  25   3   0        2.57        3.32      1.49 o 
  27   3   0        5.86        5.12      1.77 o 
   0   4   0     3994.85     4035.39     65.66 o 
   2   4   0      251.16      286.59      4.62 o 
   4   4   0       50.39       61.63      1.23 o 
   6   4   0     1352.63     1419.67     25.76 o 
   8   4   0        8.71        7.68      0.74 o 
  10   4   0      114.01      118.35      3.25 o 
  12   4   0        0.01        0.15      0.50 o 
  14   4   0       31.34       29.59      1.89 o 
  16   4   0     1734.62     1733.12     26.57 o 
  18   4   0       16.22       15.21      1.63 o 
  20   4   0       27.65       32.80      3.33 o 
  22   4   0        0.12        0.34      1.54 o 
  24   4   0        0.11       -0.93      1.47 o 
  26   4   0        6.25        9.12      2.12 o 
   1   5   0     1607.03     1758.51     24.98 o 
   3   5   0        0.38        0.30      0.74 o 
   5   5   0     4070.59     4225.63     53.67 o 
   7   5   0     1637.46     1643.90     24.35 o 
   9   5   0      449.38      449.19      8.36 o 
  11   5   0       91.94      100.29     11.55 o 
  13   5   0       85.89       90.98      4.55 o 
  15   5   0      360.55      326.33      8.48 o 
  17   5   0      433.57      427.30      9.25 o 
  19   5   0       13.86       16.81      1.82 o 
  21   5   0       36.17       36.23      2.46 o 
  23   5   0        4.16        5.49      1.68 o 
  25   5   0        0.39        0.38      1.66 o 
   0   6   0      488.93      476.29      8.31 o 
   2   6   0        2.71        0.50      0.62 o 
   4   6   0      344.94      359.88      5.41 o 
   6   6   0       40.90       31.70      1.17 o 
   8   6   0      368.59      379.94      7.18 o 
  10   6   0        3.39        4.23      0.95 o 
  12   6   0       95.37       85.50      3.36 o 
  14   6   0      674.66      666.94     15.68 o 
  16   6   0       12.65       12.77      2.10 o 
  18   6   0       77.73       85.90      4.66 o 
  20   6   0        7.98        8.86      1.94 o 
  22   6   0        0.85        2.28      1.69 o 
  24   6   0        6.39        7.90      2.04 o 
   1   7   0      338.88      320.58      4.55 o 
   3   7   0       19.16       19.08      0.98 o 
   5   7   0      226.32      237.32      4.40 o 
   7   7   0      223.99      222.07      4.17 o 
   9   7   0       88.37       92.85      3.24 o 
  11   7   0        0.14       -0.81      0.90 o 
  13   7   0      132.27      127.41      4.06 o 
  15   7   0        7.55        6.69      1.52 o 
  17   7   0        7.82       12.13      1.81 o 
  19   7   0       47.40       48.99      5.23 o 
  21   7   0        1.67        0.06      1.63 o 
  23   7   0        3.51        3.90      1.74 o 
   0   8   0       98.38       99.60      4.20 o 
   2   8   0       24.25       24.88      1.48 o 
   4   8   0      271.92      261.71      4.77 o 
   6   8   0       31.86       35.08      1.39 o 
   8   8   0      194.91      193.65      4.42 o 
  10   8   0        5.44        3.86      1.75 o 
  12   8   0        5.75        5.88      3.15 o 
  14   8   0        0.20        0.43      1.06 o 
  16   8   0       35.22       39.83      2.22 o 
  18   8   0        4.55        1.37      1.59 o 
  20   8   0        0.84       -0.03      1.25 o 
  22   8   0        0.90       -0.17      1.49 o 
   1   9   0      516.77      472.12     12.85 o 
   3   9   0      252.34      224.04      7.47 o 
   5   9   0      163.34      166.54      3.77 o 
   7   9   0      440.35      430.89      7.63 o 
   9   9   0        0.35       -0.97      1.06 o 
  11   9   0      150.23      151.67      4.67 o 
  13   9   0       30.72       30.16      1.89 o 
  15   9   0       10.35       13.41      1.87 o 
  17   9   0        2.87        1.55      1.38 o 
  19   9   0        0.16        0.94      1.31 o 
   0  10   0        7.26        5.36      1.87 o 
   2  10   0      192.47      188.71     10.15 o 
   4  10   0        9.03       10.14      1.39 o 
   6  10   0        0.24        1.41      1.01 o 
   8  10   0       17.53       21.23      1.47 o 
  10  10   0       22.28       19.33      1.90 o 
  12  10   0        0.27       -1.15      1.15 o 
  14  10   0        7.69       12.25      2.68 o 
  16  10   0       29.24       39.63      2.31 o 
   1  11   0       36.83       38.61      2.14 o 
   3  11   0       34.75       32.42      1.98 o 
   5  11   0       48.38       55.63      2.46 o 
   7  11   0       16.12       22.18      1.79 o 
   9  11   0        6.47        8.18      1.56 o 
  11  11   0        2.44        0.26      1.29 o 
  13  11   0        1.86        1.24      1.75 o 
   0  12   0        6.87        5.60      2.10 o 
   2  12   0        0.84        0.12      1.75 o 
   4  12   0       46.08       46.88      3.27 o 
   6  12   0       10.54       13.06      2.33 o 
   8  12   0       10.12        9.33      2.10 o 
   1   1   1     4516.88     4661.92     77.48 o 
   2   1   1     5839.96     5949.87     98.43 o 
   3   1   1     8640.32     8633.65    108.44 o 
   4   1   1       72.62       99.43      1.06 o 
   5   1   1      248.94      281.33      2.78 o 
   6   1   1      925.83      838.82      6.88 o 
   7   1   1       11.13       11.55      0.37 o 
   8   1   1      102.26       91.48      0.95 o 
   9   1   1      156.59      146.73      1.29 o 
  10   1   1       11.37       14.31      0.45 o 
  11   1   1     1756.54     1917.16     13.29 o 
  12   1   1       18.79       26.31      0.46 o 
  13   1   1      166.45      192.48      1.59 o 
  14   1   1        1.40        2.08      0.24 o 
  15   1   1      137.56      141.81      1.51 o 
  16   1   1       40.40       43.49      0.81 o 
  17   1   1       38.69       41.72      0.80 o 
  18   1   1        0.28       -0.41      0.41 o 
  19   1   1       32.84       29.63      1.22 o 
  20   1   1        1.68       -0.42      0.72 o 
  21   1   1       48.43       48.32      1.95 o 
  22   1   1        4.86        4.15      0.98 o 
  23   1   1        6.38        5.51      1.09 o 
  24   1   1        1.23       -0.28      1.06 o 
  25   1   1        1.29       -0.20      1.19 o 
  26   1   1        0.25       -0.49      1.45 o 
  27   1   1        0.11       -1.42      1.42 o 
  28   1   1        1.44       -0.14      1.58 o 
   0   2   1    15534.70    15738.17    635.29 o 
   1   2   1     1088.04     1047.90     17.46 o 
   2   2   1      427.85      428.29      6.34 o 
   3   2   1     1308.36     1233.43     14.61 o 
   4   2   1       29.38       25.41      0.71 o 
   5   2   1      521.54      487.15      5.07 o 
   6   2   1     2951.69     2942.72     26.95 o 
   7   2   1      412.15      430.71      4.13 o 
   8   2   1      112.14      101.72      1.23 o 
   9   2   1      428.19      411.89      3.42 o 
  10   2   1      581.37      643.86      5.11 o 
  11   2   1      113.49      118.58      1.41 o 
  12   2   1      118.78      108.60      1.15 o 
  13   2   1        8.88       10.47      0.43 o 
  14   2   1      126.86      135.94      1.57 o 
  15   2   1        0.24        0.68      0.33 o 
  16   2   1      220.96      224.94      3.00 o 
  17   2   1        2.34        1.07      0.48 o 
  18   2   1       35.33       33.09      1.40 o 
  19   2   1        0.09       -0.24      0.75 o 
  20   2   1        0.05       -0.49      0.77 o 
  21   2   1        6.78        8.81      1.03 o 
  22   2   1       52.15       55.83      1.98 o 
  23   2   1        4.54        2.14      0.94 o 
  24   2   1        0.34       -0.76      0.88 o 
  25   2   1        2.81        2.40      1.09 o 
  26   2   1        3.70        3.13      1.33 o 
  27   2   1        0.51        0.12      1.65 o 
   1   3   1     2245.21     2253.65     22.72 o 
   2   3   1     2026.64     1971.47     17.24 o 
   3   3   1      143.43      137.29      1.39 o 
   4   3   1       62.98       48.92      1.38 o 
   5   3   1     2882.19     2919.32     38.15 o 
   6   3   1      141.60      169.21      2.11 o 
   7   3   1       67.02       73.74      1.17 o 
   8   3   1     1579.74     1436.96     14.76 o 
   9   3   1        8.23        5.08      0.37 o 
  10   3   1       73.12       72.36      1.37 o 
  11   3   1       67.62       66.52      0.88 o 
  12   3   1       36.46       34.56      0.68 o 
  13   3   1        0.87        3.39      0.81 o 
  14   3   1      314.12      294.16      3.56 o 
  15   3   1      269.38      253.11      3.36 o 
  16   3   1        0.20        0.67      0.71 o 
  17   3   1      350.05      328.45      4.44 o 
  18   3   1       69.18       58.59      1.52 o 
  19   3   1       20.77       17.73      1.27 o 
  20   3   1        9.70        7.95      1.09 o 
  21   3   1       13.78        9.46      1.20 o 
  22   3   1        4.17        5.75      1.07 o 
  23   3   1        0.53       -0.47      0.95 o 
  24   3   1        0.36       -0.47      1.02 o 
  25   3   1        0.89        1.45      1.05 o 
  26   3   1        0.16       -0.84      1.09 o 
  27   3   1        4.88        4.27      1.29 o 
   0   4   1       45.75       64.11      1.09 o 
   1   4   1        9.53       14.34      0.46 o 
   2   4   1       74.31       73.81      0.91 o 
   3   4   1     1272.69     1255.31     10.58 o 
   4   4   1        1.15        2.05      0.42 o 
   5   4   1     1124.99     1231.72     11.76 o 
   6   4   1      114.11      104.24      2.03 o 
   7   4   1      501.23      508.89      5.53 o 
   8   4   1      803.68      844.60      9.17 o 
   9   4   1      339.92      328.85      4.81 o 
  10   4   1       79.02       75.84      1.37 o 
  11   4   1       15.51       19.73      0.85 o 
  12   4   1       70.79       68.16      1.75 o 
  13   4   1      121.03      111.20      1.92 o 
  14   4   1      135.64      133.87      2.16 o 
  15   4   1      189.99      203.85      3.26 o 
  16   4   1       42.77       46.18      1.59 o 
  17   4   1       22.72       25.55      1.41 o 
  18   4   1      216.70      215.45      4.00 o 
  19   4   1       11.37       12.13      1.17 o 
  20   4   1       34.63       40.74      1.63 o 
  21   4   1        0.56       -0.48      0.93 o 
  22   4   1        4.67        2.81      1.11 o 
  23   4   1        5.88        4.89      1.17 o 
  24   4   1        1.16       -0.49      1.09 o 
  25   4   1        0.02        0.89      1.07 o 
  26   4   1        0.00       -1.16      1.16 o 
   1   5   1      356.34      376.60      3.57 o 
   2   5   1      545.56      498.12      4.26 o 
   3   5   1     2052.49     2219.50     17.20 o 
   4   5   1      178.61      152.85      1.57 o 
   5   5   1      191.01      186.54      1.81 o 
   6   5   1       76.83       83.12      1.12 o 
   7   5   1       60.59       48.06      1.06 o 
   8   5   1       29.52       33.04      1.06 o 
   9   5   1        0.01        0.65      0.56 o 
  10   5   1       45.33       45.31      1.62 o 
  11   5   1      120.80      104.76      2.70 o 
  12   5   1       72.17       73.38      2.00 o 
  13   5   1      291.32      287.18      4.12 o 
  14   5   1        5.65        7.33      0.59 o 
  15   5   1       40.61       34.99      1.58 o 
  16   5   1       64.93       67.32      2.25 o 
  17   5   1       45.20       46.69      1.77 o 
  18   5   1        0.72        0.96      1.02 o 
  19   5   1      135.51      135.19      3.23 o 
  20   5   1       28.45       29.35      1.54 o 
  21   5   1       14.66       14.05      1.49 o 
  22   5   1        1.89        1.09      1.14 o 
  23   5   1        0.44       -0.38      1.09 o 
  24   5   1        0.04       -0.35      1.08 o 
  25   5   1        5.56        4.84      1.34 o 
  26   5   1        0.00       -1.10      1.25 o 
   0   6   1      156.67      137.25      2.09 o 
   1   6   1      578.00      535.19      4.94 o 
   2   6   1      586.72      603.41      5.35 o 
   3   6   1      249.95      224.67      2.21 o 
   4   6   1       65.80       64.50      1.02 o 
   5   6   1        9.17        7.60      0.50 o 
   6   6   1      139.26      151.20      1.91 o 
   7   6   1       43.10       44.93      1.00 o 
   8   6   1      162.23      169.39      2.82 o 
   9   6   1        8.64        8.42      0.74 o 
  10   6   1        0.05       -0.34      0.47 o 
  11   6   1        1.61        1.55      0.71 o 
  12   6   1      244.74      230.53      5.32 o 
  13   6   1       72.41       68.29      2.44 o 
  14   6   1       79.62       74.05      2.73 o 
  15   6   1       19.89       23.10      1.63 o 
  16   6   1      295.63      298.35      4.91 o 
  17   6   1        9.68        7.09      1.18 o 
  18   6   1       23.65       26.56      1.61 o 
  19   6   1        7.78        8.97      1.32 o 
  20   6   1       46.36       46.28      2.60 o 
  21   6   1        4.33        5.94      1.23 o 
  22   6   1        0.06       -1.08      1.08 o 
  23   6   1        2.54        0.41      1.11 o 
  24   6   1        3.59        2.00      1.35 o 
   1   7   1      257.22      253.78      2.74 o 
   2   7   1       72.47       70.03      1.26 o 
   3   7   1      111.51      103.40      1.75 o 
   4   7   1        1.56       -0.37      0.37 o 
   5   7   1        0.52        0.85      0.43 o 
   6   7   1       68.28       64.52      1.20 o 
   7   7   1      117.31      110.62      1.75 o 
   8   7   1      125.13      111.50      2.41 o 
   9   7   1        0.72        0.38      0.66 o 
  10   7   1       59.99       55.56      1.51 o 
  11   7   1       30.93       31.15      1.13 o 
  12   7   1        0.02        0.90      0.75 o 
  13   7   1       36.12       37.07      1.42 o 
  14   7   1       76.06       83.30      3.37 o 
  15   7   1       30.47       31.54      1.62 o 
  16   7   1        0.19       -0.25      0.88 o 
  17   7   1        0.76        2.51      1.13 o 
  18   7   1       34.54       37.28      2.05 o 
  19   7   1        2.67        3.43      1.16 o 
  20   7   1        4.52        4.02      1.14 o 
  21   7   1       16.85       18.39      1.60 o 
  22   7   1        1.11       -0.37      1.22 o 
  23   7   1        0.06       -1.11      1.11 o 
   0   8   1      415.28      385.45      6.34 o 
   1   8   1       15.78       15.15      1.34 o 
   2   8   1      330.44      304.83      5.35 o 
   3   8   1      176.48      171.76      2.79 o 
   4   8   1       96.83       95.08      1.76 o 
   5   8   1       74.12       63.23      1.44 o 
   6   8   1        1.46        1.65      0.63 o 
   7   8   1       98.46      101.07      1.84 o 
   8   8   1        6.98        7.79      1.51 o 
   9   8   1      146.16      138.33      2.69 o 
  10   8   1       24.54       21.45      1.23 o 
  11   8   1       33.53       37.59      2.12 o 
  12   8   1       70.82       68.27      2.05 o 
  13   8   1       54.84       56.67      2.02 o 
  14   8   1        8.84       11.93      1.18 o 
  15   8   1        0.01       -1.01      1.01 o 
  16   8   1        3.94        2.51      0.91 o 
  17   8   1        0.64       -0.39      0.88 o 
  18   8   1        1.53        1.15      0.84 o 
  19   8   1        1.70        2.17      0.89 o 
  20   8   1       13.89       14.89      1.48 o 
  21   8   1       10.14       11.64      1.40 o 
  22   8   1        0.46       -0.65      1.12 o 
   1   9   1       72.10       59.57      1.72 o 
   2   9   1      132.20      125.70      2.76 o 
   3   9   1      177.38      174.26      2.91 o 
   4   9   1        7.72        9.72      0.88 o 
   5   9   1       53.35       49.14      1.31 o 
   6   9   1       31.67       30.84      1.01 o 
   7   9   1        3.60        3.62      0.68 o 
   8   9   1        1.76        0.94      0.77 o 
   9   9   1       13.74       13.33      1.10 o 
  10   9   1        0.48       -0.72      0.72 o 
  11   9   1        2.11       -0.36      0.77 o 
  12   9   1        1.04        1.18      0.88 o 
  13   9   1       24.21       24.49      1.31 o 
  14   9   1        1.52        1.63      1.01 o 
  15   9   1        0.98        0.08      0.85 o 
  16   9   1        0.03       -0.01      0.93 o 
  17   9   1       12.85       14.67      1.32 o 
  18   9   1        1.98        2.56      1.04 o 
  19   9   1       17.78       20.77      1.43 o 
  20   9   1        3.27        4.64      1.04 o 
   0  10   1       41.56       41.14      2.92 o 
   1  10   1        6.40        2.57      0.84 o 
   2  10   1       56.56       48.93      1.85 o 
   3  10   1        1.74        2.34      0.84 o 
   4  10   1      215.24      216.05      5.35 o 
   5  10   1       17.62       19.58      1.03 o 
   6  10   1       56.71       59.24      1.45 o 
   7  10   1        3.37        3.92      0.68 o 
   8  10   1       26.84       24.08      1.33 o 
   9  10   1       45.60       48.14      1.75 o 
  10  10   1        5.55        3.53      0.99 o 
  11  10   1        9.48       10.03      1.17 o 
  12  10   1        0.68       -0.19      0.90 o 
  13  10   1        4.86        4.44      1.05 o 
  14  10   1       25.19       28.87      1.60 o 
  15  10   1        4.41        4.13      1.10 o 
  16  10   1        1.56        1.07      0.95 o 
  17  10   1        0.11        0.07      1.03 o 
   1  11   1        0.21       -0.77      0.77 o 
   2  11   1        2.47        1.58      0.84 o 
   3  11   1       37.10       39.74      1.54 o 
   4  11   1        9.23       10.46      1.11 o 
   5  11   1       41.51       41.49      1.54 o 
   6  11   1        3.09        1.98      0.82 o 
   7  11   1       34.96       30.49      1.33 o 
   8  11   1        6.70        8.21      1.11 o 
   9  11   1        4.47        4.75      1.04 o 
  10  11   1        0.00       -0.46      1.11 o 
  11  11   1        2.48        2.72      0.98 o 
  12  11   1        2.19        2.13      1.20 o 
  13  11   1        1.68        1.91      1.05 o 
  14  11   1        0.23       -0.93      0.93 o 
   0  12   1        0.00       -2.33      2.33 o 
   1  12   1        0.29       -1.01      1.01 o 
   2  12   1        0.03       -0.82      0.88 o 
   3  12   1        0.97        2.16      0.93 o 
   4  12   1       36.37       38.55      1.54 o 
   5  12   1        9.36       14.06      1.16 o 
   6  12   1        0.02       -0.13      1.38 o 
   7  12   1        0.72        1.05      0.91 o 
   8  12   1        0.20        1.68      1.23 o 
   9  12   1        1.46        1.27      1.23 o 
   0   0   2     3880.24     3836.36     90.33 o 
   1   0   2      361.96      448.30      5.76 o 
   2   0   2     3110.50     3442.15     41.54 o 
   3   0   2    10286.55    10529.31    108.47 o 
   4   0   2    12207.42    12090.59    119.32 o 
   5   0   2     2858.25     2834.52     28.00 o 
   6   0   2     1530.54     1710.28     16.17 o 
   7   0   2      130.81      134.09      1.52 o 
   8   0   2      185.32      162.30      1.96 o 
   9   0   2       69.14       74.11      1.07 o 
  10   0   2     3820.18     3895.91     36.16 o 
  11   0   2        2.12        1.16      0.26 o 
  12   0   2      342.36      351.67      4.10 o 
  13   0   2     1174.32     1120.81     11.35 o 
  14   0   2       51.67       61.29      1.21 o 
  15   0   2       73.02       74.06      1.35 o 
  16   0   2        6.71        8.20      0.98 o 
  17   0   2      146.19      144.88      2.72 o 
  18   0   2       19.37       23.45      2.23 o 
  19   0   2       92.77       87.73      2.46 o 
  20   0   2        0.15       -0.60      1.01 o 
  21   0   2        4.27        6.38      1.36 o 
  22   0   2       99.96      104.19      3.53 o 
  23   0   2        1.60        0.00      1.81 o 
  24   0   2        0.59       -0.27      1.89 o 
  25   0   2        3.30        1.04      2.22 o 
  26   0   2        2.67        0.83      2.29 o 
  27   0   2        0.44        0.88      2.35 o 
   1   1   2    28547.27    28812.75    248.79 o 
   2   1   2     6728.59     7000.86     66.27 o 
   3   1   2      907.12      903.80      8.12 o 
   4   1   2     2380.45     2372.05     20.48 o 
   5   1   2     3591.91     3588.84     33.17 o 
   6   1   2      170.51      177.21      1.62 o 
   7   1   2        2.72        4.75      0.28 o 
   8   1   2      231.97      206.14      1.66 o 
   9   1   2       20.96       30.29      0.45 o 
  10   1   2     1707.51     1769.65     12.28 o 
  11   1   2      729.58      811.60      5.92 o 
  12   1   2      150.15      143.45      1.47 o 
  13   1   2       27.27       28.65      0.54 o 
  14   1   2       55.61       55.58      0.81 o 
  15   1   2       13.85       18.84      0.50 o 
  16   1   2        4.60        3.01      0.47 o 
  17   1   2       31.63       30.64      0.99 o 
  18   1   2       36.72       40.86      1.46 o 
  19   1   2        8.36        9.74      0.88 o 
  20   1   2        3.40        4.68      0.91 o 
  21   1   2       48.84       43.54      1.54 o 
  22   1   2       17.89       19.85      1.28 o 
  23   1   2        8.21        6.00      1.20 o 
  24   1   2        0.43       -0.71      0.98 o 
  25   1   2        2.49        1.24      1.48 o 
  26   1   2        0.43       -0.29      1.57 o 
  27   1   2        0.00       -1.46      1.49 o 
   0   2   2      762.74      786.90     11.28 o 
   1   2   2     4487.85     4682.27     40.78 o 
   2   2   2     7633.86     7865.78     68.17 o 
   3   2   2      506.86      515.74      5.43 o 
   4   2   2      273.61      267.45      3.10 o 
   5   2   2      364.99      414.03      3.64 o 
   6   2   2      262.05      299.71      2.75 o 
   7   2   2      452.77      483.55      4.06 o 
   8   2   2      658.48      750.51      5.86 o 
   9   2   2      182.88      219.29      1.94 o 
  10   2   2        0.27        0.43      0.19 o 
  11   2   2       64.18       64.27      0.82 o 
  12   2   2       37.56       46.06      0.74 o 
  13   2   2       20.75       28.07      0.65 o 
  14   2   2       71.87       75.70      1.10 o 
  15   2   2      289.12      251.20      2.66 o 
  16   2   2        0.50        1.02      0.43 o 
  17   2   2      322.94      298.56      4.16 o 
  18   2   2        9.26        7.91      1.01 o 
  19   2   2        1.48        2.73      0.92 o 
  20   2   2       59.49       49.94      1.66 o 
  21   2   2        9.28        4.83      1.02 o 
  22   2   2        0.15       -0.94      0.95 o 
  23   2   2       17.61       18.71      1.45 o 
  24   2   2        0.11       -0.97      0.97 o 
  25   2   2        4.66        5.98      1.43 o 
  26   2   2        6.38        7.50      1.55 o 
  27   2   2        2.24        3.77      1.84 o 
   1   3   2      149.94      186.71      1.69 o 
   2   3   2      768.83      760.26      6.72 o 
   3   3   2      352.50      337.90      3.04 o 
   4   3   2     1012.80     1044.28      8.67 o 
   5   3   2     1490.48     1588.25     14.58 o 
   6   3   2      120.57      123.51      1.35 o 
   7   3   2      212.25      230.21      2.43 o 
   8   3   2      929.20     1007.20      8.82 o 
   9   3   2      106.56      102.27      1.47 o 
  10   3   2       15.89       13.79      0.68 o 
  11   3   2       18.44       10.59      0.47 o 
  12   3   2      237.72      224.15      2.48 o 
  13   3   2       45.01       49.28      1.03 o 
  14   3   2       71.76       70.58      1.44 o 
  15   3   2      121.06      116.95      1.84 o 
  16   3   2       62.29       58.69      1.44 o 
  17   3   2      117.99      122.56      2.46 o 
  18   3   2      130.10      145.67      3.18 o 
  19   3   2        3.26        2.32      0.87 o 
  20   3   2        2.19        0.78      0.90 o 
  21   3   2        0.54       -0.24      0.77 o 
  22   3   2        0.72       -0.88      0.88 o 
  23   3   2        0.00       -0.28      0.98 o 
  24   3   2        0.16       -0.93      0.93 o 
  25   3   2        2.24        1.49      1.12 o 
  26   3   2        2.85        4.90      1.35 o 
  27   3   2        2.37        1.35      1.51 o 
   0   4   2      676.10      675.70      7.66 o 
   1   4   2       54.00       50.16      0.73 o 
   2   4   2      411.50      462.96      3.98 o 
   3   4   2     1662.82     1630.72     11.58 o 
   4   4   2      941.50      877.57      6.94 o 
   5   4   2      241.38      276.05      2.62 o 
   6   4   2     2610.18     2828.82     25.13 o 
   7   4   2       25.90       29.84      0.63 o 
   8   4   2       41.34       44.32      0.85 o 
   9   4   2       94.98       89.67      1.30 o 
  10   4   2        5.64        4.28      0.45 o 
  11   4   2        2.67        3.43      0.58 o 
  12   4   2       75.25       69.07      1.43 o 
  13   4   2        1.58        1.28      0.64 o 
  14   4   2        5.84        5.38      0.65 o 
  15   4   2        0.92        0.57      0.57 o 
  16   4   2      614.71      591.82      6.34 o 
  17   4   2        0.97        0.56      0.66 o 
  18   4   2        0.20       -0.66      0.87 o 
  19   4   2        6.23        3.88      0.99 o 
  20   4   2        5.87        3.64      1.05 o 
  21   4   2        0.53        0.20      0.92 o 
  22   4   2        0.11       -0.70      1.00 o 
  23   4   2        0.40       -0.90      0.90 o 
  24   4   2        0.69       -0.61      1.07 o 
  25   4   2        0.78       -0.29      1.20 o 
  26   4   2        3.25        2.66      1.26 o 
   1   5   2      155.12      158.95      1.78 o 
   2   5   2      200.85      185.01      1.76 o 
   3   5   2       37.58       27.72      0.59 o 
   4   5   2      132.30      145.04      1.42 o 
   5   5   2        1.82        4.24      0.32 o 
   6   5   2       16.44       18.09      0.43 o 
   7   5   2       75.64       72.45      1.10 o 
   8   5   2       12.50       14.36      0.68 o 
   9   5   2       42.03       39.32      1.10 o 
  10   5   2       19.36       23.63      1.02 o 
  11   5   2       93.32       97.15      2.36 o 
  12   5   2        0.08        0.03      0.77 o 
  13   5   2        7.74        5.33      1.11 o 
  14   5   2       61.74       62.00      2.05 o 
  15   5   2      341.09      336.65      5.22 o 
  16   5   2       12.54       13.50      1.16 o 
  17   5   2      218.26      227.04      4.08 o 
  18   5   2       20.04       21.64      1.41 o 
  19   5   2        0.10       -0.43      0.94 o 
  20   5   2       10.82       10.51      1.31 o 
  21   5   2        4.56        5.75      1.22 o 
  22   5   2        1.77        2.72      1.10 o 
  23   5   2        0.02       -1.10      1.10 o 
  24   5   2        5.47        3.06      1.27 o 
  25   5   2        3.64        4.17      1.40 o 
   0   6   2      152.00      167.16      6.34 o 
   1   6   2      416.55      389.99      3.77 o 
   2   6   2        1.57        1.64      0.35 o 
   3   6   2        2.63        3.13      0.38 o 
   4   6   2      165.34      163.34      2.02 o 
   5   6   2        2.40        1.35      0.32 o 
   6   6   2       69.54       71.01      1.30 o 
   7   6   2      188.83      174.08      3.40 o 
   8   6   2       83.95       84.87      1.91 o 
   9   6   2      173.70      177.43      2.96 o 
  10   6   2       55.95       51.29      2.16 o 
  11   6   2      179.35      170.74     11.75 o 
  12   6   2      115.25      113.93      2.76 o 
  13   6   2       47.59       46.21      1.74 o 
  14   6   2      141.60      130.17      3.32 o 
  15   6   2        7.72        7.60      1.17 o 
  16   6   2       43.77       43.88      1.71 o 
  17   6   2        1.37        1.72      0.98 o 
  18   6   2      108.46      127.14      3.69 o 
  19   6   2        6.74        7.70      1.16 o 
  20   6   2       10.05       11.73      1.36 o 
  21   6   2       20.27       25.18      1.71 o 
  22   6   2        3.99        4.09      1.35 o 
  23   6   2        1.55        1.80      1.24 o 
  24   6   2        0.89        0.28      1.31 o 
   1   7   2      242.33      243.19      2.70 o 
   2   7   2       21.18       16.91      0.70 o 
   3   7   2      148.93      143.97      1.93 o 
   4   7   2       87.82       83.17      1.48 o 
   5   7   2      239.19      229.94      3.03 o 
   6   7   2       63.99       68.16      1.36 o 
   7   7   2       29.35       28.83      0.97 o 
   8   7   2       41.37       39.13      1.50 o 
   9   7   2        0.18        0.49      0.65 o 
  10   7   2      175.33      181.90      3.64 o 
  11   7   2        0.19        1.02      0.70 o 
  12   7   2       13.08       13.79      1.28 o 
  13   7   2       57.61       54.60      1.86 o 
  14   7   2       57.71       62.49      1.99 o 
  15   7   2       24.52       21.60      1.45 o 
  16   7   2        0.18        0.67      0.93 o 
  17   7   2        4.35        5.09      1.11 o 
  18   7   2       11.82       15.07      1.55 o 
  19   7   2        4.19        3.86      1.18 o 
  20   7   2        0.25       -1.07      1.16 o 
  21   7   2        0.21        0.54      1.28 o 
  22   7   2        9.30        6.84      1.50 o 
  23   7   2        0.40        0.23      1.34 o 
   0   8   2      790.75      701.58     38.19 o 
   1   8   2       28.01       24.22      2.24 o 
   2   8   2        1.78        0.29      0.86 o 
   3   8   2      393.62      372.08      5.55 o 
   4   8   2      218.06      211.51      3.01 o 
   5   8   2      129.75      118.22      2.03 o 
   6   8   2        7.46        7.88      0.68 o 
   7   8   2       28.99       28.43      1.01 o 
   8   8   2      113.51      115.99      2.40 o 
   9   8   2       89.34       73.89      2.10 o 
  10   8   2        2.21        3.28      0.83 o 
  11   8   2        2.42        3.27      0.93 o 
  12   8   2      184.02      191.06      3.92 o 
  13   8   2        0.40        0.69      0.86 o 
  14   8   2        0.06       -0.26      0.75 o 
  15   8   2       28.43       25.36      1.31 o 
  16   8   2        0.27        1.08      0.82 o 
  17   8   2       12.11       13.52      1.21 o 
  18   8   2        0.94        2.84      0.95 o 
  19   8   2        1.31        2.92      0.98 o 
  20   8   2        7.86       11.69      1.20 o 
  21   8   2        0.06       -0.10      1.03 o 
   1   9   2       98.68      106.68      2.30 o 
   2   9   2      408.98      408.69      5.21 o 
   3   9   2        2.61        2.59      1.23 o 
   4   9   2       21.57       15.60      0.85 o 
   5   9   2        0.76       -0.51      0.61 o 
   6   9   2       76.99       68.92      1.44 o 
   7   9   2        7.26        9.87      0.78 o 
   8   9   2        7.40        7.71      0.99 o 
   9   9   2       38.14       42.04      1.59 o 
  10   9   2       36.89       31.37      1.54 o 
  11   9   2        7.12        6.38      1.01 o 
  12   9   2       32.46       32.50      1.53 o 
  13   9   2        6.18        8.23      1.12 o 
  14   9   2        1.27        1.53      0.93 o 
  15   9   2        2.13        0.81      0.90 o 
  16   9   2        1.54        1.13      1.26 o 
  17   9   2        1.22       -0.78      0.94 o 
  18   9   2        0.08       -0.23      1.21 o 
  19   9   2        0.19       -0.07      0.90 o 
   0  10   2       79.34       76.11      3.62 o 
   1  10   2        1.20        1.02      1.11 o 
   2  10   2       70.01       66.68      1.78 o 
   3  10   2        3.60        3.50      0.82 o 
   4  10   2       83.38       87.54      1.92 o 
   5  10   2       17.54       22.82      1.09 o 
   6  10   2        0.02        0.00      0.61 o 
   7  10   2        1.47        0.61      0.63 o 
   8  10   2        1.60        1.04      0.88 o 
   9  10   2        3.74        7.15      1.00 o 
  10  10   2        8.56        9.52      1.14 o 
  11  10   2        0.62        0.24      0.86 o 
  12  10   2        5.93        6.42      1.14 o 
  13  10   2        0.03        0.16      0.95 o 
  14  10   2        0.33        1.07      0.89 o 
  15  10   2        3.28        7.15      1.11 o 
  16  10   2        6.24        5.92      1.20 o 
  17  10   2        0.48       -0.98      0.98 o 
   1  11   2        0.27       -1.14      1.14 o 
   2  11   2        2.16        1.23      1.18 o 
   3  11   2       17.88       16.60      1.13 o 
   4  11   2        0.42        1.49      0.80 o 
   5  11   2        0.01        1.09      0.75 o 
   6  11   2       16.25       18.11      1.19 o 
   7  11   2        1.43        0.98      0.80 o 
   8  11   2        1.61        0.04      0.95 o 
   9  11   2        1.46        0.60      0.89 o 
  10  11   2        0.58        0.52      0.92 o 
  11  11   2        3.11        6.60      1.74 o 
  12  11   2        5.44        6.43      1.45 o 
  13  11   2       14.24       17.22      1.50 o 
   0  12   2       16.42       20.17      1.89 o 
   1  12   2        1.55        0.83      0.84 o 
   2  12   2        0.56       -0.81      0.81 o 
   3  12   2        0.01        0.41      0.84 o 
   4  12   2        3.24        4.11      1.07 o 
   5  12   2        6.35        8.86      1.06 o 
   6  12   2       13.67       15.45      2.36 o 
   7  12   2        0.12        0.94      1.38 o 
   8  12   2        3.68        5.57      1.75 o 
   1   1   3     1159.76     1220.88      9.48 o 
   2   1   3      619.97      773.53      6.05 o 
   3   1   3        0.06        0.77      0.19 o 
   4   1   3      825.70      870.75      6.83 o 
   5   1   3      160.49      172.12      1.62 o 
   6   1   3       55.23       49.85      0.60 o 
   7   1   3     1745.66     1775.20     12.24 o 
   8   1   3      452.76      460.67      3.24 o 
   9   1   3        4.40        2.02      0.24 o 
  10   1   3       86.48       73.78      0.91 o 
  11   1   3       80.09       76.56      0.91 o 
  12   1   3      248.16      253.05      2.28 o 
  13   1   3      161.61      178.10      1.72 o 
  14   1   3       53.02       52.61      0.88 o 
  15   1   3        3.68        1.73      0.47 o 
  16   1   3       13.65       15.27      0.72 o 
  17   1   3        5.89        5.83      0.70 o 
  18   1   3       38.13       35.80      1.43 o 
  19   1   3        3.44        3.98      0.82 o 
  20   1   3       59.32       62.27      1.80 o 
  21   1   3        0.48       -0.06      0.89 o 
  22   1   3        2.60        2.67      1.12 o 
  23   1   3        0.11       -1.03      1.03 o 
  24   1   3        0.03       -0.30      1.16 o 
  25   1   3        0.78        0.36      1.48 o 
  26   1   3        5.54        6.27      1.82 o 
  27   1   3        1.76       -0.67      1.58 o 
   0   2   3     4318.09     4447.94     69.88 o 
   1   2   3      450.48      495.52      5.83 o 
   2   2   3      121.34      120.95      1.53 o 
   3   2   3     3027.04     2953.85     30.58 o 
   4   2   3     2145.96     2131.73     17.40 o 
   5   2   3        0.91        0.78      0.17 o 
   6   2   3       15.65       28.90      0.57 o 
   7   2   3      433.52      466.69      3.53 o 
   8   2   3     1524.12     1580.69     10.85 o 
   9   2   3      184.97      161.20      1.51 o 
  10   2   3      418.39      463.15      3.81 o 
  11   2   3       63.64       70.64      0.85 o 
  12   2   3      276.00      295.30      2.60 o 
  13   2   3      167.40      173.52      1.79 o 
  14   2   3        1.38        2.76      0.40 o 
  15   2   3        0.03        0.75      0.49 o 
  16   2   3      591.18      596.60      6.55 o 
  17   2   3       13.99       17.40      1.06 o 
  18   2   3        3.98        3.48      0.99 o 
  19   2   3       27.64       23.87      1.30 o 
  20   2   3       17.50       16.12      1.24 o 
  21   2   3        0.53       -0.85      0.85 o 
  22   2   3       20.32       20.66      1.37 o 
  23   2   3        0.88       -0.25      1.00 o 
  24   2   3        4.74        1.55      1.11 o 
  25   2   3        5.52        5.94      1.37 o 
  26   2   3        0.22       -0.34      1.36 o 
  27   2   3        0.02       -1.20      1.20 o 
   1   3   3       40.96       35.64      0.79 o 
   2   3   3      585.67      579.10      4.49 o 
   3   3   3      766.05      781.34      5.90 o 
   4   3   3     6482.74     6795.53     56.21 o 
   5   3   3      366.12      403.63      3.94 o 
   6   3   3      174.26      186.76      1.79 o 
   7   3   3        9.10       10.54      0.35 o 
   8   3   3      219.29      249.32      2.76 o 
   9   3   3      376.79      361.17      3.32 o 
  10   3   3      380.55      373.72      3.57 o 
  11   3   3        4.48        3.25      0.43 o 
  12   3   3       93.38      108.43      1.68 o 
  13   3   3       27.75       30.98      0.87 o 
  14   3   3      196.76      184.56      2.45 o 
  15   3   3       92.89       97.43      1.98 o 
  16   3   3        0.48        2.12      0.87 o 
  17   3   3      323.61      343.29      5.40 o 
  18   3   3      200.78      181.81      3.66 o 
  19   3   3        8.18        8.33      1.05 o 
  20   3   3        8.75        7.93      1.13 o 
  21   3   3        8.39       10.49      1.17 o 
  22   3   3        0.25       -0.14      1.02 o 
  23   3   3       12.14       14.16      1.44 o 
  24   3   3        0.19        0.26      1.07 o 
  25   3   3        3.15        2.47      1.14 o 
  26   3   3        0.04        0.76      1.14 o 
   0   4   3      485.43      474.13      8.23 o 
   1   4   3      817.96      882.22      7.10 o 
   2   4   3      327.76      289.57      2.54 o 
   3   4   3      280.11      300.27      2.66 o 
   4   4   3     1877.02     1868.84     22.10 o 
   5   4   3     1160.86     1204.51     10.24 o 
   6   4   3       17.41       14.06      0.83 o 
   7   4   3       75.82       75.05      1.07 o 
   8   4   3        0.62       -0.32      0.32 o 
   9   4   3        9.81       12.00      0.62 o 
  10   4   3        4.56        4.38      0.52 o 
  11   4   3       43.77       51.31      1.13 o 
  12   4   3        8.55        8.80      0.63 o 
  13   4   3        0.00        0.05      0.46 o 
  14   4   3       93.40       91.95      1.86 o 
  15   4   3      220.98      207.09      2.99 o 
  16   4   3       25.50       21.08      1.56 o 
  17   4   3      106.66      112.49      2.78 o 
  18   4   3        3.65        3.56      0.94 o 
  19   4   3        0.41        0.02      0.90 o 
  20   4   3        0.00       -0.89      0.89 o 
  21   4   3        2.10        2.54      1.05 o 
  22   4   3        7.60        7.26      1.06 o 
  23   4   3        0.05       -0.97      0.97 o 
  24   4   3        3.99        3.71      1.17 o 
  25   4   3        0.88       -0.07      1.20 o 
   1   5   3      314.22      295.43      2.72 o 
   2   5   3      116.62      135.35      1.55 o 
   3   5   3       91.62       83.62      1.18 o 
   4   5   3       13.44       25.97      0.56 o 
   5   5   3       36.19       44.60      0.74 o 
   6   5   3       21.12       24.65      0.70 o 
   7   5   3      268.59      293.37      3.53 o 
   8   5   3       17.49       15.50      0.62 o 
   9   5   3        1.76        3.43      0.48 o 
  10   5   3       72.44       57.76      1.43 o 
  11   5   3      127.06      123.45      2.26 o 
  12   5   3        0.30       -0.26      0.54 o 
  13   5   3        4.05        3.17      0.65 o 
  14   5   3       35.44       34.11      1.51 o 
  15   5   3        4.92        4.96      0.91 o 
  16   5   3        1.51       -0.61      0.93 o 
  17   5   3        1.81        2.29      0.99 o 
  18   5   3        0.85       -0.87      0.87 o 
  19   5   3       23.27       18.98      1.31 o 
  20   5   3        0.15       -0.37      1.00 o 
  21   5   3        0.07        0.22      1.03 o 
  22   5   3        4.81        3.04      1.18 o 
  23   5   3        0.13       -1.09      1.09 o 
  24   5   3        3.30        1.45      1.30 o 
  25   5   3        0.02       -1.35      1.35 o 
   0   6   3       12.38        8.05      0.57 o 
   1   6   3       43.01       44.83      0.79 o 
   2   6   3       60.49       61.06      0.94 o 
   3   6   3       34.18       33.34      0.88 o 
   4   6   3      201.82      207.08      2.40 o 
   5   6   3       25.36       24.71      0.80 o 
   6   6   3       67.69       68.55      1.13 o 
   7   6   3        8.89        7.51      0.72 o 
   8   6   3       96.63       99.33      1.98 o 
   9   6   3        0.22        0.85      0.60 o 
  10   6   3       21.74       25.70      1.11 o 
  11   6   3       58.61       52.33      1.63 o 
  12   6   3        0.02        0.24      0.78 o 
  13   6   3       26.86       26.59      1.22 o 
  14   6   3        5.98        5.70      0.98 o 
  15   6   3        7.71        3.22      1.08 o 
  16   6   3        5.80        8.00      1.21 o 
  17   6   3       10.17       11.20      1.30 o 
  18   6   3        1.01        0.13      1.05 o 
  19   6   3       22.66       23.83      1.56 o 
  20   6   3        1.99        2.65      1.19 o 
  21   6   3        0.57       -0.07      1.14 o 
  22   6   3        1.04       -1.11      1.15 o 
  23   6   3        0.00       -0.55      1.22 o 
   1   7   3      947.10      913.17      9.59 o 
   2   7   3      102.18       99.70      3.22 o 
   3   7   3      198.14      178.87      2.58 o 
   4   7   3      195.14      183.79      2.38 o 
   5   7   3       76.71       74.74      2.05 o 
   6   7   3       69.35       62.11      1.24 o 
   7   7   3        2.57       -0.69      1.21 o 
   8   7   3        8.67        9.18      0.83 o 
   9   7   3      100.07      103.26      2.41 o 
  10   7   3        0.06        2.58      0.74 o 
  11   7   3      200.79      197.07      3.57 o 
  12   7   3      185.91      184.55      3.14 o 
  13   7   3       64.17       58.60      1.84 o 
  14   7   3        0.19       -0.47      0.80 o 
  15   7   3       51.88       47.68      2.22 o 
  16   7   3        2.15        0.17      0.97 o 
  17   7   3        9.95       10.52      1.14 o 
  18   7   3        1.40       -0.82      0.83 o 
  19   7   3        0.60        0.19      0.92 o 
  20   7   3       39.52       48.54      1.95 o 
  21   7   3       41.61       44.68      2.25 o 
  22   7   3        0.01       -0.61      1.34 o 
   0   8   3       82.03       83.19      2.78 o 
   1   8   3      671.44      653.69      8.25 o 
   2   8   3       48.32       44.92      2.20 o 
   3   8   3      176.21      163.59      2.77 o 
   4   8   3        3.38        3.54      1.04 o 
   5   8   3        5.32        5.98      0.93 o 
   6   8   3        1.96        0.97      0.63 o 
   7   8   3       20.73       21.80      1.02 o 
   8   8   3       21.61       22.97      1.23 o 
   9   8   3        0.24        1.00      0.75 o 
  10   8   3        3.58        7.07      0.88 o 
  11   8   3      166.94      171.38      4.04 o 
  12   8   3       38.42       47.61      1.68 o 
  13   8   3        0.91        0.02      0.83 o 
  14   8   3        4.98        5.49      1.18 o 
  15   8   3       32.08       31.69      1.48 o 
  16   8   3        0.00       -0.79      0.79 o 
  17   8   3        2.83        4.38      0.94 o 
  18   8   3        2.59        4.00      0.92 o 
  19   8   3        0.08        0.10      0.87 o 
  20   8   3       10.21       14.40      1.34 o 
   1   9   3       14.40       14.59      1.18 o 
   2   9   3        2.98        3.04      0.64 o 
   3   9   3       56.54       52.40      1.43 o 
   4   9   3        0.76        0.94      0.55 o 
   5   9   3        1.98        2.17      0.59 o 
   6   9   3        0.01       -0.57      0.57 o 
   7   9   3        0.97        0.56      0.62 o 
   8   9   3       29.26       28.33      1.46 o 
   9   9   3       38.33       33.00      1.54 o 
  10   9   3       41.45       50.09      1.60 o 
  11   9   3        0.01        1.54      1.04 o 
  12   9   3       32.84       32.71      1.53 o 
  13   9   3        0.06       -0.01      0.84 o 
  14   9   3        0.31       -0.22      1.18 o 
  15   9   3        3.33        3.17      0.96 o 
  16   9   3        0.04       -0.88      0.88 o 
  17   9   3        1.88       -0.28      1.02 o 
  18   9   3        0.28       -0.50      0.96 o 
   0  10   3       41.07       43.33      7.23 o 
   1  10   3        7.25        8.12      1.08 o 
   2  10   3       15.60       17.72      1.08 o 
   3  10   3        0.01        0.70      0.70 o 
   4  10   3        0.22        0.52      0.86 o 
   5  10   3        2.45        1.42      0.72 o 
   6  10   3        0.07        0.03      0.67 o 
   7  10   3        2.46        2.66      0.65 o 
   8  10   3        0.22        0.06      0.84 o 
   9  10   3        7.69        9.02      1.80 o 
  10  10   3        2.36        5.57      1.17 o 
  11  10   3        0.09        1.13      0.87 o 
  12  10   3        1.02       -0.05      0.94 o 
  13  10   3        1.75        1.48      0.99 o 
  14  10   3        3.73        1.85      1.08 o 
  15  10   3        2.89        2.27      1.10 o 
  16  10   3        0.00       -0.82      0.91 o 
   1  11   3        0.94       -0.41      0.72 o 
   2  11   3        6.67        8.71      1.08 o 
   3  11   3       26.96       29.43      1.34 o 
   4  11   3        4.57        6.84      0.96 o 
   5  11   3       20.81       25.28      1.34 o 
   6  11   3        0.28        1.54      0.85 o 
   7  11   3       14.42       17.31      1.56 o 
   8  11   3        0.26        1.04      1.09 o 
   9  11   3        0.03       -0.36      0.89 o 
  10  11   3        5.19        2.42      1.02 o 
  11  11   3        4.58        5.44      1.14 o 
  12  11   3        1.49        3.26      1.16 o 
   0  12   3        2.22        5.99      2.33 o 
   1  12   3        2.73        1.31      0.87 o 
   2  12   3        0.01       -0.84      1.09 o 
   3  12   3        0.08        0.87      0.84 o 
   4  12   3       13.62       21.98      2.29 o 
   5  12   3       21.18       27.01      2.46 o 
   6  12   3       14.06       20.68      1.31 o 
   0   0   4     1416.27     1428.99     25.63 o 
   1   0   4      186.52      168.37      2.53 o 
   2   0   4     2697.48     2738.24     33.34 o 
   3   0   4      174.40      183.65      2.23 o 
   4   0   4        2.72        3.39      0.30 o 
   5   0   4      663.03      607.73      6.27 o 
   6   0   4     2271.67     2278.42     20.92 o 
   7   0   4      255.97      258.09      4.79 o 
   8   0   4      181.09      163.39      2.77 o 
   9   0   4     2158.61     2167.45     23.99 o 
  10   0   4      124.85      134.60      2.08 o 
  11   0   4      131.90      125.98      3.03 o 
  12   0   4        3.35        2.01      0.40 o 
  13   0   4      159.97      141.54      2.41 o 
  14   0   4      165.36      169.96      3.40 o 
  15   0   4      206.29      205.83      3.80 o 
  16   0   4      103.88      112.85      2.58 o 
  17   0   4       19.52       28.83      1.63 o 
  18   0   4       17.78       16.83      1.26 o 
  19   0   4       17.65       20.46      1.83 o 
  20   0   4       30.47       30.13      1.99 o 
  21   0   4       19.71       23.13      1.97 o 
  22   0   4        8.89        6.68      1.77 o 
  23   0   4       21.36       26.65      2.02 o 
  24   0   4        7.88       15.12      2.91 o 
  25   0   4        0.36        0.54      2.29 o 
  26   0   4        0.54       -0.91      2.55 o 
   1   1   4      476.03      501.64      4.42 o 
   2   1   4     1002.48     1002.60      8.30 o 
   3   1   4      275.16      263.24      2.77 o 
   4   1   4      538.10      606.01      4.81 o 
   5   1   4      208.64      229.92      2.00 o 
   6   1   4      283.27      288.34      2.69 o 
   7   1   4      384.07      375.67      2.72 o 
   8   1   4       55.33       55.35      0.69 o 
   9   1   4       55.71       50.13      0.73 o 
  10   1   4        6.44        5.61      0.29 o 
  11   1   4      196.74      196.83      1.93 o 
  12   1   4      152.18      157.50      1.68 o 
  13   1   4      226.10      206.12      2.32 o 
  14   1   4      443.13      440.36      4.35 o 
  15   1   4       66.06       65.25      1.56 o 
  16   1   4       31.78       38.75      1.10 o 
  17   1   4       36.80       37.14      1.35 o 
  18   1   4      118.19      126.40      2.35 o 
  19   1   4       82.15       74.32      1.90 o 
  20   1   4       20.42       21.05      1.10 o 
  21   1   4        3.35        2.46      0.97 o 
  22   1   4        1.25        0.70      1.11 o 
  23   1   4        0.04       -0.68      1.16 o 
  24   1   4        2.76        3.54      1.40 o 
  25   1   4        1.19        0.17      1.38 o 
  26   1   4        0.38       -0.85      1.64 o 
   0   2   4      757.37      798.61      8.68 o 
   1   2   4     1555.13     1622.84     13.79 o 
   2   2   4      871.97      838.43      6.77 o 
   3   2   4        5.61        2.37      0.33 o 
   4   2   4        3.25        6.23      0.34 o 
   5   2   4      644.82      709.68      6.39 o 
   6   2   4       96.74      107.42      1.56 o 
   7   2   4      496.71      520.84      4.40 o 
   8   2   4       13.94       21.31      0.55 o 
   9   2   4       86.56       92.31      1.14 o 
  10   2   4       15.85       16.69      0.95 o 
  11   2   4       15.55       12.88      0.51 o 
  12   2   4       11.03       16.52      0.60 o 
  13   2   4        7.50        9.16      0.75 o 
  14   2   4      280.96      272.96      3.65 o 
  15   2   4      705.16      712.34      7.03 o 
  16   2   4       11.71       19.03      1.04 o 
  17   2   4      163.73      165.43      2.53 o 
  18   2   4        0.63        1.81      0.77 o 
  19   2   4       57.41       68.45      2.07 o 
  20   2   4        0.37        0.00      0.92 o 
  21   2   4        1.33        1.84      0.97 o 
  22   2   4        1.30       -0.42      0.86 o 
  23   2   4        0.16        0.45      0.94 o 
  24   2   4        4.74        2.23      1.37 o 
  25   2   4        1.43        2.10      1.30 o 
  26   2   4        3.41        1.96      1.38 o 
   1   3   4        0.49       -0.15      0.32 o 
   2   3   4     1515.64     1549.39     13.93 o 
   3   3   4      364.20      327.67      3.44 o 
   4   3   4        5.25        2.62      0.71 o 
   5   3   4        1.95        7.14      0.28 o 
   6   3   4       79.29       80.54      1.05 o 
   7   3   4       17.81       20.48      0.56 o 
   8   3   4      155.54      178.40      2.02 o 
   9   3   4       74.06       87.43      1.29 o 
  10   3   4       48.78       47.71      1.87 o 
  11   3   4       16.94       16.53      0.74 o 
  12   3   4        0.24        0.58      0.47 o 
  13   3   4        0.80       -0.19      0.50 o 
  14   3   4        1.49        0.16      0.76 o 
  15   3   4       17.04       18.04      1.10 o 
  16   3   4        6.37        5.33      1.02 o 
  17   3   4       35.45       32.23      1.38 o 
  18   3   4       14.98       13.31      1.21 o 
  19   3   4       26.85       21.82      1.27 o 
  20   3   4       37.27       34.45      1.59 o 
  21   3   4        5.53        7.08      1.25 o 
  22   3   4        8.66        9.57      1.30 o 
  23   3   4        0.49        1.20      1.04 o 
  24   3   4        8.84       12.24      1.48 o 
  25   3   4        0.01        0.21      1.21 o 
   0   4   4       88.28       86.73      1.32 o 
   1   4   4      342.82      361.98      3.27 o 
   2   4   4      117.68      121.98      1.28 o 
   3   4   4      208.18      193.26      1.83 o 
   4   4   4      329.39      337.25      3.11 o 
   5   4   4       11.85        8.23      0.39 o 
   6   4   4       98.93       95.27      2.19 o 
   7   4   4      422.69      444.03      5.32 o 
   8   4   4      115.81      120.51      1.84 o 
   9   4   4       93.08       89.66      1.69 o 
  10   4   4      178.42      190.65      2.63 o 
  11   4   4        2.79        0.03      0.43 o 
  12   4   4       15.89       14.97      0.72 o 
  13   4   4       40.85       38.33      1.46 o 
  14   4   4       23.94       26.35      1.38 o 
  15   4   4       46.04       50.17      1.70 o 
  16   4   4       97.95      103.58      2.74 o 
  17   4   4        3.22        1.13      0.88 o 
  18   4   4       15.29       16.01      1.25 o 
  19   4   4       21.61       18.63      1.37 o 
  20   4   4        0.84        1.18      1.06 o 
  21   4   4        2.73        1.00      1.02 o 
  22   4   4        4.87        5.80      1.27 o 
  23   4   4        0.04       -0.13      1.09 o 
  24   4   4        0.22       -0.88      1.15 o 
  25   4   4        3.88        5.33      1.41 o 
   1   5   4      507.05      473.17      4.00 o 
   2   5   4      155.04      144.73      1.49 o 
   3   5   4      175.10      154.95      1.56 o 
   4   5   4      535.66      496.41      4.45 o 
   5   5   4      420.23      398.91      4.59 o 
   6   5   4      311.11      293.64      3.67 o 
   7   5   4        4.95        6.60      0.56 o 
   8   5   4        1.04        0.51      0.40 o 
   9   5   4       17.13       18.40      0.80 o 
  10   5   4      123.53      120.94      2.20 o 
  11   5   4        0.20       -0.33      0.48 o 
  12   5   4       35.30       29.90      1.46 o 
  13   5   4       22.08       22.13      1.14 o 
  14   5   4        0.23       -0.81      0.81 o 
  15   5   4       74.89       66.55      2.14 o 
  16   5   4        3.15        3.40      1.02 o 
  17   5   4       14.08       13.56      1.41 o 
  18   5   4        2.12        0.93      1.01 o 
  19   5   4        1.02        1.08      1.00 o 
  20   5   4        0.00       -0.92      0.92 o 
  21   5   4        1.82       -0.76      1.07 o 
  22   5   4        0.11       -0.98      1.17 o 
  23   5   4        0.54       -0.51      1.19 o 
  24   5   4        0.05       -1.26      1.26 o 
   0   6   4       25.26       33.91      2.19 o 
   1   6   4      874.56      824.67      8.62 o 
   2   6   4        4.17        2.57      0.94 o 
   3   6   4      219.03      219.45      2.67 o 
   4   6   4       64.63       59.38      1.11 o 
   5   6   4      137.27      134.55      1.79 o 
   6   6   4       44.04       48.00      1.38 o 
   7   6   4        6.73        5.01      0.66 o 
   8   6   4       25.50       29.14      1.13 o 
   9   6   4        0.15       -0.50      0.50 o 
  10   6   4       23.76       22.22      0.99 o 
  11   6   4       16.88       17.16      1.13 o 
  12   6   4        0.82       -0.35      0.72 o 
  13   6   4        3.46        0.22      0.78 o 
  14   6   4       19.02       21.34      1.33 o 
  15   6   4        0.22       -0.73      0.73 o 
  16   6   4       17.47       16.47      1.18 o 
  17   6   4        2.02        1.71      0.88 o 
  18   6   4       10.43       12.33      1.38 o 
  19   6   4        1.39       -0.82      1.17 o 
  20   6   4        0.95       -0.05      1.18 o 
  21   6   4       18.49       19.98      1.69 o 
  22   6   4        1.14        2.14      1.33 o 
  23   6   4       13.93       18.19      1.92 o 
   1   7   4       52.89       47.84      1.89 o 
   2   7   4      306.53      273.01      3.29 o 
   3   7   4        7.87        7.36      0.96 o 
   4   7   4       16.93       16.11      1.04 o 
   5   7   4        0.01       -0.74      0.74 o 
   6   7   4       12.74       10.37      0.77 o 
   7   7   4       48.18       49.91      1.99 o 
   8   7   4      256.51      256.54      6.75 o 
   9   7   4        0.82        0.92      0.71 o 
  10   7   4       23.71       22.65      1.08 o 
  11   7   4        2.24        2.20      0.84 o 
  12   7   4      103.22       92.69      2.39 o 
  13   7   4        2.08        1.45      0.82 o 
  14   7   4        2.42        2.77      0.82 o 
  15   7   4        7.71        7.35      0.97 o 
  16   7   4        0.10       -0.11      0.93 o 
  17   7   4        7.38        7.44      1.12 o 
  18   7   4        0.88        1.19      0.93 o 
  19   7   4        0.61       -0.25      0.93 o 
  20   7   4        3.58        6.57      1.13 o 
  21   7   4        1.07        1.91      1.17 o 
   0   8   4      239.88      246.50      4.58 o 
   1   8   4      255.03      229.80      3.43 o 
   2   8   4        3.93        3.04      0.83 o 
   3   8   4       13.77       13.78      0.79 o 
   4   8   4        3.26        3.49      0.58 o 
   5   8   4       73.86       65.24      1.37 o 
   6   8   4        0.01        0.80      0.82 o 
   7   8   4      153.52      154.01      2.98 o 
   8   8   4       14.33       17.11      1.21 o 
   9   8   4        9.57       10.67      1.06 o 
  10   8   4        0.00        0.33      0.82 o 
  11   8   4       60.48       52.89      1.91 o 
  12   8   4       81.96       72.20      2.29 o 
  13   8   4       22.31       25.53      1.38 o 
  14   8   4       10.37       11.28      1.18 o 
  15   8   4        1.10        0.81      0.92 o 
  16   8   4        0.11       -0.78      0.78 o 
  17   8   4        0.00       -0.03      0.84 o 
  18   8   4        0.13       -0.72      0.90 o 
  19   8   4        6.12        7.33      1.18 o 
   1   9   4       11.85       11.16      0.82 o 
   2   9   4       27.01       31.27      1.31 o 
   3   9   4        0.48        0.33      0.58 o 
   4   9   4       28.07       28.41      1.15 o 
   5   9   4        2.37        1.99      0.70 o 
   6   9   4       25.86       27.21      1.04 o 
   7   9   4       16.68       16.00      1.13 o 
   8   9   4        6.30       10.87      1.41 o 
   9   9   4       25.63       31.44      1.54 o 
  10   9   4        4.49       11.19      1.12 o 
  11   9   4       14.58       19.02      1.58 o 
  12   9   4       37.76       37.88      1.54 o 
  13   9   4       19.33       23.06      1.30 o 
  14   9   4        2.39       -0.55      0.94 o 
  15   9   4        0.00       -0.37      0.98 o 
  16   9   4        1.03        2.17      1.06 o 
  17   9   4       10.45       15.53      1.40 o 
   0  10   4       70.43       70.51      2.55 o 
   1  10   4        6.17        5.91      0.82 o 
   2  10   4        1.11        1.68      1.14 o 
   3  10   4        8.65        8.08      0.82 o 
   4  10   4        7.43        8.99      0.97 o 
   5  10   4        0.23       -0.04      0.66 o 
   6  10   4        0.09       -0.82      0.82 o 
   7  10   4        1.50        2.02      1.03 o 
   8  10   4        0.31        0.72      0.86 o 
   9  10   4        1.05        2.36      0.92 o 
  10  10   4        7.86        9.90      1.22 o 
  11  10   4       36.91       40.89      2.28 o 
  12  10   4        8.70       12.58      1.36 o 
  13  10   4        0.23       -0.95      0.95 o 
  14  10   4        5.68        4.84      1.15 o 
   1  11   4       25.56       28.22      1.31 o 
   2  11   4        7.28       10.18      1.04 o 
   3  11   4        2.31        1.80      1.08 o 
   4  11   4       31.06       41.94      2.22 o 
   5  11   4        3.16        4.92      1.47 o 
   6  11   4        0.00       -0.71      0.71 o 
   7  11   4        5.38       10.84      1.47 o 
   8  11   4       34.79       50.37      2.32 o 
   9  11   4        0.16        1.71      1.21 o 
  10  11   4        0.61        0.61      1.09 o 
   0  12   4        0.38       -0.58      1.15 o 
   1  12   4        0.00       -0.78      0.78 o 
   1   1   5      121.96      122.91      2.09 o 
   2   1   5      494.48      456.74      4.80 o 
   3   1   5        0.13        1.55      0.46 o 
   4   1   5       41.98       28.71      0.76 o 
   5   1   5        0.01        0.67      0.33 o 
   6   1   5      764.91      758.48      6.97 o 
   7   1   5      150.48      146.96      1.67 o 
   8   1   5      101.61       99.83      1.61 o 
   9   1   5      112.45      104.09      1.65 o 
  10   1   5      156.58      151.18      1.68 o 
  11   1   5      112.19      125.53      1.93 o 
  12   1   5      178.62      168.58      2.33 o 
  13   1   5      349.35      352.80      3.85 o 
  14   1   5       11.91       14.94      1.10 o 
  15   1   5      107.54      115.35      2.05 o 
  16   1   5       69.95       69.04      2.17 o 
  17   1   5      125.42      128.42      2.99 o 
  18   1   5       26.00       27.46      1.39 o 
  19   1   5        5.10        6.31      1.14 o 
  20   1   5       33.54       34.69      1.93 o 
  21   1   5       29.31       33.88      1.90 o 
  22   1   5        2.49        3.25      1.45 o 
  23   1   5        3.18        4.18      1.74 o 
  24   1   5        0.35        0.37      1.68 o 
  25   1   5        0.78        0.64      1.61 o 
   0   2   5        0.40        0.04      0.90 o 
   1   2   5      289.71      302.31      3.42 o 
   2   2   5      158.70      162.12      2.20 o 
   3   2   5     1439.98     1527.12     12.65 o 
   4   2   5       57.89       67.30      1.12 o 
   5   2   5      205.38      217.51      2.16 o 
   6   2   5      216.51      234.48      2.81 o 
   7   2   5        6.47        6.31      0.95 o 
   8   2   5        5.63        5.57      0.79 o 
   9   2   5       10.80        9.99      0.59 o 
  10   2   5       26.24       30.39      0.93 o 
  11   2   5       55.09       52.56      1.43 o 
  12   2   5        5.18        7.00      0.73 o 
  13   2   5      375.03      373.59      4.62 o 
  14   2   5        1.26        2.78      0.86 o 
  15   2   5        1.59        0.05      0.82 o 
  16   2   5       59.22       56.90      1.78 o 
  17   2   5        0.01       -0.26      0.81 o 
  18   2   5        5.70        4.35      0.92 o 
  19   2   5       64.25       61.15      2.13 o 
  20   2   5        3.56        2.68      1.11 o 
  21   2   5        0.01        0.64      1.05 o 
  22   2   5        0.30       -0.44      1.13 o 
  23   2   5        0.30        1.51      1.41 o 
  24   2   5        3.03        1.57      1.61 o 
  25   2   5        2.40        2.94      1.74 o 
   1   3   5      283.14      275.02      2.34 o 
   2   3   5      472.67      467.40      4.21 o 
   3   3   5      145.22      138.24      1.57 o 
   4   3   5      625.71      618.42      6.34 o 
   5   3   5      699.07      690.10      6.96 o 
   6   3   5      383.47      382.22      3.67 o 
   7   3   5      170.63      179.07      2.06 o 
   8   3   5        3.88        4.23      0.39 o 
   9   3   5        0.49        0.66      0.37 o 
  10   3   5       84.51       93.90      1.84 o 
  11   3   5       14.91       10.68      0.92 o 
  12   3   5        0.56       -0.74      0.74 o 
  13   3   5        0.11       -0.73      0.73 o 
  14   3   5      101.78       93.99      2.08 o 
  15   3   5       12.25       13.55      1.06 o 
  16   3   5       27.38       26.48      1.39 o 
  17   3   5        0.07       -0.46      0.93 o 
  18   3   5       59.18       63.28      2.20 o 
  19   3   5        4.03        2.96      1.14 o 
  20   3   5        7.41        8.00      1.35 o 
  21   3   5        4.83        6.25      1.48 o 
  22   3   5        1.02        0.07      1.29 o 
  23   3   5        0.36       -0.44      1.34 o 
  24   3   5        0.24        0.28      1.41 o 
   0   4   5      266.44      225.68      3.35 o 
   1   4   5      628.56      561.09      4.79 o 
   2   4   5        7.81       11.96      0.96 o 
   3   4   5      381.92      354.02      4.23 o 
   4   4   5       88.96       92.00      1.70 o 
   5   4   5      314.75      313.93      3.64 o 
   6   4   5       48.56       46.84      0.97 o 
   7   4   5      128.83      119.01      1.97 o 
   8   4   5       53.39       42.47      1.11 o 
   9   4   5        1.08        1.32      0.49 o 
  10   4   5        5.58        5.13      1.03 o 
  11   4   5        8.82        6.94      0.71 o 
  12   4   5       36.13       33.70      1.13 o 
  13   4   5       24.79       25.18      1.39 o 
  14   4   5       10.12       12.67      1.22 o 
  15   4   5        7.97        6.55      1.13 o 
  16   4   5      104.41      101.59      2.95 o 
  17   4   5       50.12       47.29      1.90 o 
  18   4   5        2.06        4.59      1.15 o 
  19   4   5        0.00       -0.01      1.12 o 
  20   4   5        0.36       -0.27      1.18 o 
  21   4   5        0.18       -0.37      1.09 o 
  22   4   5        3.23        4.66      1.53 o 
  23   4   5        0.87       -0.86      1.36 o 
  24   4   5        0.20        3.96      2.33 o 
   1   5   5      215.51      212.30      2.46 o 
   2   5   5       62.86       53.65      1.30 o 
   3   5   5       82.68       74.13      1.27 o 
   4   5   5        5.67        4.04      0.58 o 
   5   5   5        2.72        2.21      0.60 o 
   6   5   5      708.06      678.77      7.78 o 
   7   5   5        2.37        1.50      0.52 o 
   8   5   5       51.55       47.87      1.18 o 
   9   5   5        1.06        0.29      0.37 o 
  10   5   5        2.55        1.93      0.77 o 
  11   5   5       18.42       14.39      1.01 o 
  12   5   5       15.53       11.24      1.09 o 
  13   5   5       12.28       14.87      1.09 o 
  14   5   5       11.48        9.84      0.97 o 
  15   5   5        7.36        8.41      1.08 o 
  16   5   5        2.62        0.63      0.82 o 
  17   5   5        6.67        5.53      1.46 o 
  18   5   5       10.75       11.01      1.53 o 
  19   5   5        5.28        3.69      1.35 o 
  20   5   5        5.75        9.95      1.57 o 
  21   5   5        7.79        5.74      1.56 o 
  22   5   5        1.25        1.31      1.50 o 
  23   5   5        0.03       -0.06      1.39 o 
   0   6   5      753.11      747.47     10.61 o 
   1   6   5      165.30      159.07      1.93 o 
   2   6   5       15.81       13.48      0.88 o 
   3   6   5        5.57        5.82      0.97 o 
   4   6   5      127.25      126.34      1.83 o 
   5   6   5       93.12       77.55      1.68 o 
   6   6   5       96.57       83.43      1.53 o 
   7   6   5       17.07       17.77      0.95 o 
   8   6   5       62.99       58.35      1.48 o 
   9   6   5      126.98      119.02      2.41 o 
  10   6   5       72.64       62.63      2.42 o 
  11   6   5       46.97       41.41      1.33 o 
  12   6   5       71.57       73.65      2.34 o 
  13   6   5        4.31        4.09      1.12 o 
  14   6   5       13.19       12.31      1.11 o 
  15   6   5        0.41        0.55      0.83 o 
  16   6   5        0.14       -0.81      0.81 o 
  17   6   5        3.58        3.07      1.00 o 
  18   6   5        8.80       11.62      1.29 o 
  19   6   5        3.52        5.40      1.14 o 
  20   6   5        4.58        6.23      1.25 o 
  21   6   5        0.01        1.78      1.22 o 
   1   7   5       27.06       23.91      1.04 o 
   2   7   5      497.36      485.67      5.46 o 
   3   7   5        2.09        2.55      0.71 o 
   4   7   5        0.07       -0.71      0.71 o 
   5   7   5       41.87       50.52      1.70 o 
   6   7   5       49.21       54.51      1.79 o 
   7   7   5        4.22        3.65      0.70 o 
   8   7   5       14.27       15.66      1.02 o 
   9   7   5        0.07       -0.29      0.96 o 
  10   7   5       10.03        8.92      1.01 o 
  11   7   5       23.18       23.65      1.31 o 
  12   7   5       49.52       46.10      1.67 o 
  13   7   5        0.62        1.09      0.83 o 
  14   7   5       15.39       14.48      1.14 o 
  15   7   5        0.00        0.06      0.82 o 
  16   7   5        0.00        0.84      0.80 o 
  17   7   5        0.69        0.52      1.54 o 
  18   7   5        7.94        7.25      1.30 o 
  19   7   5        0.06       -1.02      1.02 o 
  20   7   5       13.82       17.34      1.52 o 
   0   8   5      185.39      188.04      4.78 o 
   1   8   5       32.75       29.98      1.34 o 
   2   8   5        6.13        6.34      0.80 o 
   3   8   5        7.78        4.66      0.77 o 
   4   8   5        6.46        7.43      0.93 o 
   5   8   5        0.00       -0.66      0.66 o 
   6   8   5        8.83       12.19      1.19 o 
   7   8   5        1.41        1.98      0.95 o 
   8   8   5        1.64        3.18      0.84 o 
   9   8   5       11.56       10.85      1.45 o 
  10   8   5        6.38        8.87      1.01 o 
  11   8   5      100.76      110.62      4.75 o 
  12   8   5       10.85       12.63      1.21 o 
  13   8   5        3.92        2.84      0.89 o 
  14   8   5        1.36        0.41      0.87 o 
  15   8   5        0.31        0.41      0.89 o 
  16   8   5        0.65       -0.03      0.81 o 
  17   8   5        0.03       -0.56      0.81 o 
  18   8   5        0.59       -0.68      0.92 o 
   1   9   5       37.55       44.98      1.67 o 
   2   9   5        4.91        8.62      1.11 o 
   3   9   5       12.02        8.84      1.16 o 
   4   9   5       19.79       20.06      1.44 o 
   5   9   5        0.06       -0.38      0.89 o 
   6   9   5        3.25        4.80      1.17 o 
   7   9   5       19.84       17.95      1.45 o 
   8   9   5        0.84        1.73      1.78 o 
   9   9   5        0.48        2.35      1.32 o 
  10   9   5       50.21       56.37      3.15 o 
  11   9   5        4.78        7.21      1.12 o 
  12   9   5       10.57        8.81      1.15 o 
  13   9   5        0.29       -0.90      0.90 o 
  14   9   5        1.36       -0.21      0.87 o 
  15   9   5        2.22        1.99      1.07 o 
  16   9   5        0.63       -0.04      1.42 o 
   0  10   5        1.26        0.23      1.40 o 
   1  10   5        0.06        0.66      1.98 o 
   2  10   5        0.46        0.34      1.63 o 
   3  10   5        8.26        8.82      1.23 o 
   4  10   5        2.52        4.99      1.19 o 
   5  10   5        0.81        1.73      0.98 o 
   6  10   5       42.33       61.97      3.02 o 
   7  10   5        0.64        0.82      1.29 o 
   8  10   5        2.32        1.02      1.11 o 
   9  10   5        8.46        7.56      1.33 o 
  10  10   5       17.40       20.55      1.99 o 
  11  10   5        2.22        3.13      1.33 o 
  12  10   5        8.20        6.79      1.44 o 
   1  11   5        0.10       -1.06      1.06 o 
   2  11   5        8.03        7.20      1.87 o 
   3  11   5        0.29        0.47      1.15 o 
   4  11   5        7.28       10.38      1.48 o 
   5  11   5       15.45       25.01      2.60 o 
   6  11   5        5.77       11.52      2.45 o 
   7  11   5        4.09        5.54      3.15 o 
   0   0   6        1.94       -0.63      0.63 o 
   1   0   6      225.08      229.47      3.75 o 
   2   0   6      245.49      256.78      4.51 o 
   3   0   6        0.43        3.78      1.11 o 
   4   0   6      199.51      187.36      4.18 o 
   5   0   6        9.21       10.21      2.34 o 
   6   0   6        0.51        2.86      1.12 o 
   7   0   6       45.90       48.16      1.56 o 
   8   0   6      477.13      463.87      6.70 o 
   9   0   6      113.66      103.02      2.28 o 
  10   0   6       91.35       81.41      3.35 o 
  11   0   6       23.96       24.85      1.70 o 
  12   0   6      674.91      648.72      9.23 o 
  13   0   6      708.21      729.47     13.57 o 
  14   0   6       97.66       80.52      2.91 o 
  15   0   6       15.56       19.62      1.68 o 
  16   0   6      214.68      222.61      6.38 o 
  17   0   6       13.87       12.91      1.68 o 
  18   0   6        7.88       11.72      2.02 o 
  19   0   6      172.64      216.34      9.91 o 
  20   0   6       63.61       68.30      3.45 o 
  21   0   6       11.25       12.13      2.33 o 
  22   0   6        2.41        1.52      2.02 o 
  23   0   6        0.04        1.36      1.62 o 
  24   0   6       10.57       14.92      4.20 o 
   1   1   6       16.50       17.94      0.85 o 
   2   1   6      356.26      339.85      4.30 o 
   3   1   6      480.25      478.61      5.56 o 
   4   1   6        1.13        2.52      0.57 o 
   5   1   6        5.19        5.92      0.60 o 
   6   1   6        0.05        0.45      0.51 o 
   7   1   6       91.80       83.55      2.11 o 
   8   1   6      112.29      109.04      2.18 o 
   9   1   6       55.85       60.74      1.32 o 
  10   1   6        4.13        5.25      0.74 o 
  11   1   6       53.76       53.69      1.88 o 
  12   1   6      127.82      123.91      2.73 o 
  13   1   6      169.56      181.11      3.07 o 
  14   1   6       35.48       30.31      1.68 o 
  15   1   6        1.34        1.95      1.00 o 
  16   1   6        9.21        6.59      1.09 o 
  17   1   6        0.83        1.70      0.98 o 
  18   1   6        6.51        5.35      1.18 o 
  19   1   6       13.27       10.90      1.26 o 
  20   1   6       33.15       40.78      2.24 o 
  21   1   6        3.16        2.61      1.32 o 
  22   1   6        0.27        1.93      1.75 o 
  23   1   6        2.22        4.41      1.81 o 
  24   1   6        4.64        4.30      1.80 o 
   0   2   6       78.06       89.62      2.52 o 
   1   2   6        3.91        3.96      0.62 o 
   2   2   6        9.45       11.92      0.74 o 
   3   2   6        8.67       11.16      0.75 o 
   4   2   6        5.88        3.70      0.61 o 
   5   2   6      108.27      107.05      1.98 o 
   6   2   6       45.92       44.54      1.44 o 
   7   2   6       57.22       64.02      1.57 o 
   8   2   6        0.02        0.54      0.70 o 
   9   2   6      137.88      119.82      8.65 o 
  10   2   6      102.46      102.77      2.42 o 
  11   2   6      176.10      155.26      6.34 o 
  12   2   6        0.04       -0.55      0.87 o 
  13   2   6        9.12        7.34      1.65 o 
  14   2   6       22.10       20.81      1.60 o 
  15   2   6        0.69       -0.41      1.11 o 
  16   2   6        2.83        1.72      1.18 o 
  17   2   6       18.88       22.01      1.77 o 
  18   2   6       53.68       49.28      2.15 o 
  19   2   6        0.25        0.75      1.05 o 
  20   2   6        0.03       -1.14      1.14 o 
  21   2   6        1.68        2.42      1.36 o 
  22   2   6        0.16        0.07      1.35 o 
  23   2   6        4.08        4.75      1.77 o 
   1   3   6       12.06       14.89      0.81 o 
   2   3   6        4.04        4.53      0.66 o 
   3   3   6       44.70       42.01      2.24 o 
   4   3   6       68.04       61.07      1.79 o 
   5   3   6       18.49       20.07      1.17 o 
   6   3   6       71.72       64.03      1.76 o 
   7   3   6        0.00       -0.63      0.63 o 
   8   3   6       78.85       74.60      2.03 o 
   9   3   6       52.23       50.85      1.97 o 
  10   3   6       25.24       18.65      1.44 o 
  11   3   6        5.33        4.53      1.29 o 
  12   3   6        0.06        0.33      0.92 o 
  13   3   6       50.09       47.45      1.97 o 
  14   3   6        9.05        9.02      1.23 o 
  15   3   6       23.95       25.31      1.62 o 
  16   3   6        1.82       -0.04      1.06 o 
  17   3   6        0.47       -1.00      1.36 o 
  18   3   6        2.75        1.84      1.33 o 
  19   3   6        1.84        1.02      1.56 o 
  20   3   6        4.18        7.61      1.74 o 
  21   3   6        0.30       -1.50      1.50 o 
  22   3   6        1.20       -0.46      1.40 o 
  23   3   6        3.28       -0.23      1.40 o 
   0   4   6      507.35      489.43      7.14 o 
   1   4   6        0.00        1.29      0.72 o 
   2   4   6        5.04        9.35      0.97 o 
   3   4   6     1044.90     1024.59     10.74 o 
   4   4   6      437.13      436.23      6.00 o 
   5   4   6       26.74       17.21      1.68 o 
   6   4   6       10.67        9.45      1.08 o 
   7   4   6        0.10       -0.30      0.96 o 
   8   4   6        1.03        1.51      0.98 o 
   9   4   6        3.62        3.12      0.80 o 
  10   4   6       25.43       15.75      2.32 o 
  11   4   6        2.86        1.67      0.98 o 
  12   4   6        4.49        4.32      1.14 o 
  13   4   6        5.28        4.79      1.09 o 
  14   4   6       51.81       55.16      2.29 o 
  15   4   6       13.17        9.23      1.73 o 
  16   4   6        1.03        1.25      1.29 o 
  17   4   6        5.15        4.84      1.49 o 
  18   4   6        7.66        8.04      1.69 o 
  19   4   6        2.06        2.34      1.53 o 
  20   4   6        0.21       -0.69      1.34 o 
  21   4   6        5.38        5.61      1.77 o 
  22   4   6        3.34        3.08      1.80 o 
   1   5   6       51.66       52.91      1.73 o 
   2   5   6       69.02       70.31      1.65 o 
   3   5   6      378.03      365.07      5.31 o 
   4   5   6       78.72       80.97      2.12 o 
   5   5   6       52.39       46.76      2.16 o 
   6   5   6       14.37       14.93      1.39 o 
   7   5   6      267.36      235.69      5.35 o 
   8   5   6       23.03       23.41      1.39 o 
   9   5   6       12.88       13.65      1.74 o 
  10   5   6       30.60       32.53      2.94 o 
  11   5   6       30.31       25.93      1.64 o 
  12   5   6        4.80        2.44      1.30 o 
  13   5   6        2.03        3.00      1.25 o 
  14   5   6       63.49       68.92      3.05 o 
  15   5   6        0.65       -0.62      1.42 o 
  16   5   6        9.16       12.22      1.93 o 
  17   5   6        6.60        5.82      1.69 o 
  18   5   6       23.40       28.78      2.28 o 
  19   5   6        7.45       11.49      1.96 o 
  20   5   6        4.86        5.64      1.71 o 
  21   5   6        1.75        1.52      1.61 o 
   0   6   6       12.38       14.58      1.16 o 
   1   6   6      105.30       86.85      1.65 o 
   2   6   6       22.25       27.81      1.21 o 
   3   6   6       37.31       42.55      1.36 o 
   4   6   6        2.79        1.12      1.13 o 
   5   6   6      209.63      188.15      3.73 o 
   6   6   6       10.12       14.75      1.60 o 
   7   6   6       37.62       46.62      1.96 o 
   8   6   6        8.91        9.17      1.33 o 
   9   6   6        8.87       12.06      1.83 o 
  10   6   6        3.68        2.50      1.56 o 
  11   6   6       11.91       11.14      1.87 o 
  12   6   6        0.16       -1.17      1.98 o 
  13   6   6       25.87       24.18      2.05 o 
  14   6   6        0.29       -0.84      1.33 o 
  15   6   6        0.15       -0.09      1.28 o 
  16   6   6        3.29        1.33      1.47 o 
  17   6   6        0.03       -1.00      1.41 o 
  18   6   6        0.15       -0.85      1.47 o 
  19   6   6        1.78        0.47      1.49 o 
  20   6   6        0.68        1.44      1.61 o 
   1   7   6       37.86       35.32      1.20 o 
   2   7   6      107.81      116.45      1.97 o 
   3   7   6       34.68       34.40      1.16 o 
   4   7   6       25.77       29.75      1.49 o 
   5   7   6        0.01       -0.82      0.82 o 
   6   7   6       27.62       23.06      1.70 o 
   7   7   6       64.55       59.61      4.31 o 
   8   7   6        3.40        2.09      1.98 o 
   9   7   6        0.86        0.82      1.56 o 
  10   7   6        0.03       -1.27      1.63 o 
  11   7   6       45.20       41.20      2.24 o 
  12   7   6       10.50        8.56      1.79 o 
  13   7   6        0.01       -1.29      1.29 o 
  14   7   6       10.62        9.95      1.77 o 
  15   7   6        0.97       -0.51      1.45 o 
  16   7   6        0.21       -0.74      1.27 o 
  17   7   6        0.26        0.74      1.59 o 
  18   7   6        1.19        0.06      1.59 o 
   0   8   6        6.44        8.84      1.13 o 
   1   8   6        0.00       -0.67      0.67 o 
   2   8   6        9.41       11.29      0.95 o 
   3   8   6       17.34       19.35      1.09 o 
   4   8   6       47.58       45.85      1.83 o 
   5   8   6        1.35        1.60      1.03 o 
   6   8   6       21.66       22.68      1.53 o 
   7   8   6        0.91       -0.55      1.08 o 
   8   8   6       20.17       22.10      1.53 o 
   9   8   6        0.69       -0.12      2.10 o 
  10   8   6        2.52        2.45      1.98 o 
  11   8   6        0.33        0.10      2.22 o 
  12   8   6        0.04        1.03      1.68 o 
  13   8   6        5.04        5.62      2.02 o 
  14   8   6        0.75        0.78      2.68 o 
  15   8   6        0.00       -0.23      1.53 o 
  16   8   6        0.45        0.37      1.57 o 
   1   9   6       29.65       33.54      1.32 o 
   2   9   6       26.18       26.75      1.45 o 
   3   9   6        0.91       -0.45      0.72 o 
   4   9   6       17.43       22.50      1.39 o 
   5   9   6       15.61       22.25      2.01 o 
   6   9   6       11.49       13.33      1.43 o 
   7   9   6        2.07        3.16      1.19 o 
   8   9   6        8.87       10.13      1.40 o 
   9   9   6       22.56       28.51      3.48 o 
  10   9   6        7.12        6.79      1.96 o 
  11   9   6       10.02       13.58      2.12 o 
  12   9   6        0.43       -0.17      2.80 o 
  13   9   6        7.88        9.62      2.91 o 
   0  10   6       13.48        9.09      1.87 o 
   1  10   6        0.20        1.75      1.15 o 
   2  10   6        0.02        0.37      0.94 o 
   3  10   6       27.96       40.10      1.85 o 
   4  10   6        0.55        1.77      1.05 o 
   5  10   6        3.27        4.11      2.57 o 
   6  10   6        5.68        9.90      1.77 o 
   7  10   6        7.35       16.19      2.45 o 
   8  10   6        6.01        8.87      2.91 o 
   9  10   6        4.50        3.60      1.33 o 
   1   1   7       20.03       30.44      1.28 o 
   2   1   7      262.00      255.89      4.08 o 
   3   1   7       14.57       13.94      1.05 o 
   4   1   7       13.76       14.29      1.16 o 
   5   1   7      200.23      213.73      3.32 o 
   6   1   7        2.98        3.25      0.81 o 
   7   1   7       27.37       24.12      1.00 o 
   8   1   7       43.92       45.85      1.68 o 
   9   1   7       68.86       78.48      2.23 o 
  10   1   7      184.10      174.32      2.92 o 
  11   1   7       49.12       54.73      2.29 o 
  12   1   7        0.03        1.76      0.83 o 
  13   1   7       34.10       38.73      1.38 o 
  14   1   7       61.83       59.55      1.91 o 
  15   1   7        8.47        5.99      1.31 o 
  16   1   7        3.75        0.54      1.13 o 
  17   1   7        0.16       -1.00      1.00 o 
  18   1   7        1.73        0.06      1.18 o 
  19   1   7       17.65       19.99      2.04 o 
  20   1   7       22.68       18.68      2.24 o 
  21   1   7        0.62       -1.13      1.56 o 
  22   1   7        7.25        5.83      2.80 o 
   0   2   7      149.38      149.79      4.65 o 
   1   2   7        0.01       -0.84      0.84 o 
   2   2   7        0.40       -0.80      0.80 o 
   3   2   7       44.24       45.05      1.50 o 
   4   2   7        0.12        0.29      0.70 o 
   5   2   7      156.56      147.35      2.67 o 
   6   2   7        4.42        3.06      0.86 o 
   7   2   7       94.43       80.68      2.01 o 
   8   2   7       11.85       10.11      1.24 o 
   9   2   7       87.90       89.82      1.97 o 
  10   2   7       63.48       62.13      2.25 o 
  11   2   7       22.00       22.98      1.29 o 
  12   2   7       71.50       73.63      2.41 o 
  13   2   7       41.65       40.40      1.77 o 
  14   2   7        5.08        3.73      1.39 o 
  15   2   7       19.35       19.82      2.14 o 
  16   2   7        7.55        8.16      1.54 o 
  17   2   7        2.34        2.60      1.35 o 
  18   2   7        5.40        4.87      1.33 o 
  19   2   7       17.90       19.75      1.70 o 
  20   2   7        7.59       11.77      1.83 o 
  21   2   7        0.41       -1.01      1.46 o 
  22   2   7        0.09       -1.87      2.10 o 
   1   3   7        0.30        1.96      1.27 o 
   2   3   7      341.84      309.66      6.10 o 
   3   3   7      267.29      261.56      4.01 o 
   4   3   7       78.64       73.74      2.01 o 
   5   3   7        7.91       10.17      1.14 o 
   6   3   7       10.29       11.92      1.20 o 
   7   3   7      210.94      214.37      4.31 o 
   8   3   7       25.33       25.29      1.95 o 
   9   3   7       32.60       32.73      1.78 o 
  10   3   7        1.49        0.87      1.05 o 
  11   3   7      104.87      112.60      3.33 o 
  12   3   7       62.39       63.49      2.84 o 
  13   3   7        5.57        4.24      1.40 o 
  14   3   7        1.45        1.16      1.25 o 
  15   3   7       17.09       15.66      1.77 o 
  16   3   7        0.93       -1.23      1.25 o 
  17   3   7        0.12        1.41      1.16 o 
  18   3   7        9.39        9.29      1.85 o 
  19   3   7        1.03        0.70      1.62 o 
  20   3   7        0.40        1.24      1.63 o 
  21   3   7        2.30        1.54      2.68 o 
   0   4   7        0.32       -0.70      1.32 o 
   1   4   7       53.87       59.46      1.73 o 
   2   4   7       14.96       19.38      1.21 o 
   3   4   7       13.41        9.54      1.10 o 
   4   4   7        0.07       -0.74      0.85 o 
   5   4   7       48.01       46.62      1.65 o 
   6   4   7       16.90       16.43      1.27 o 
   7   4   7        0.91        1.09      0.93 o 
   8   4   7        0.68        0.22      0.97 o 
   9   4   7       20.12       15.05      1.29 o 
  10   4   7       17.75       22.78      1.70 o 
  11   4   7        0.10       -1.10      1.10 o 
  12   4   7       13.32       13.04      1.60 o 
  13   4   7        4.89        3.80      1.42 o 
  14   4   7        0.47       -1.18      1.25 o 
  15   4   7       10.68        7.01      2.02 o 
  16   4   7        8.03       10.73      2.14 o 
  17   4   7        0.56        1.56      1.89 o 
  18   4   7        1.28        0.75      1.55 o 
  19   4   7        6.95       10.74      2.68 o 
  20   4   7        2.99        3.03      2.14 o 
   1   5   7        7.39        9.09      1.03 o 
   2   5   7      132.84      128.81      3.27 o 
   3   5   7        2.16        0.33      0.94 o 
   4   5   7       13.40       10.97      1.69 o 
   5   5   7       17.65       15.83      1.49 o 
   6   5   7       34.40       37.82      1.78 o 
   7   5   7        8.58        7.49      1.21 o 
   8   5   7       31.36       27.80      1.75 o 
   9   5   7       36.82       33.36      2.12 o 
  10   5   7       38.18       33.24      2.47 o 
  11   5   7        2.59        1.78      1.24 o 
  12   5   7        4.61        7.56      1.59 o 
  13   5   7        4.86        1.40      1.81 o 
  14   5   7        6.14        6.05      1.98 o 
  15   5   7        2.46        2.63      1.79 o 
  16   5   7        0.75        0.40      1.79 o 
  17   5   7        0.62       -0.77      1.85 o 
  18   5   7       11.44       16.14      2.35 o 
  19   5   7        7.32        5.53      2.46 o 
   0   6   7      342.18      320.72      6.25 o 
   1   6   7       12.79       15.50      1.21 o 
   2   6   7        3.06        4.11      1.26 o 
   3   6   7      137.34      143.94      3.47 o 
   4   6   7      181.05      174.76      3.31 o 
   5   6   7       65.34       66.43      2.56 o 
   6   6   7       24.46       24.03      1.72 o 
   7   6   7       62.85       62.20      2.36 o 
   8   6   7       18.60       14.43      1.88 o 
   9   6   7        5.22        1.92      1.27 o 
  10   6   7       42.00       35.93      2.58 o 
  11   6   7        5.37        6.71      1.89 o 
  12   6   7        0.97        1.75      1.81 o 
  13   6   7        6.41        7.24      2.02 o 
  14   6   7        9.49       11.56      2.22 o 
  15   6   7       31.92       29.32      2.69 o 
  16   6   7        3.42        7.53      1.98 o 
  17   6   7       10.60       10.83      2.19 o 
  18   6   7        1.29        0.29      1.90 o 
   1   7   7       15.59       19.13      1.75 o 
   2   7   7       21.73       24.65      1.37 o 
   3   7   7        0.25       -0.02      1.16 o 
   4   7   7        5.46        5.57      1.32 o 
   5   7   7       13.18       17.05      1.54 o 
   6   7   7       34.05       34.88      2.05 o 
   7   7   7        7.13        5.36      1.47 o 
   8   7   7       22.76       19.10      2.39 o 
   9   7   7        3.63        1.98      1.98 o 
  10   7   7       18.60       23.06      2.19 o 
  11   7   7        0.23       -1.65      1.65 o 
  12   7   7        4.66        2.76      1.73 o 
  13   7   7        3.65        7.92      2.06 o 
  14   7   7        2.86        4.70      1.96 o 
  15   7   7        5.05        5.34      1.89 o 
  16   7   7        0.61        1.76      1.89 o 
   0   8   7        0.84       -0.23      1.65 o 
   1   8   7        3.70        3.30      1.68 o 
   2   8   7        2.61        2.33      1.18 o 
   3   8   7       10.14       12.62      1.91 o 
   4   8   7        5.09        4.66      1.20 o 
   5   8   7       13.77       10.09      1.70 o 
   6   8   7        4.67        7.11      1.57 o 
   7   8   7       20.19       24.28      2.29 o 
   8   8   7       16.17       14.48      2.52 o 
   9   8   7        3.66        0.82      1.81 o 
  10   8   7        0.50       -1.51      1.51 o 
  11   8   7        6.73        2.79      2.02 o 
  12   8   7        8.88        7.47      2.22 o 
  13   8   7        3.64        2.62      2.02 o 
   1   9   7        2.11       -0.15      1.25 o 
   2   9   7        0.20       -0.62      1.73 o 
   3   9   7        4.96        1.87      1.98 o 
   4   9   7        5.12        6.50      1.85 o 
   5   9   7        2.46        0.57      1.96 o 
   6   9   7       16.41       13.99      2.11 o 
   7   9   7        4.68        5.89      1.90 o 
   8   9   7        0.00       -1.46      1.46 o 
   9   9   7        0.68       -0.72      1.62 o 
  10   9   7        1.76        1.25      2.22 o 
   1  10   7       10.06        8.63      3.50 o 
   2  10   7        0.64        0.16      1.96 o 
   3  10   7        2.33        1.44      2.12 o 
   4  10   7        1.18        0.09      2.06 o 
   0   0   8      204.87      208.13      7.00 o 
   1   0   8      351.42      336.20      6.78 o 
   2   0   8       28.20       26.15      1.98 o 
   3   0   8      213.40      213.15      6.00 o 
   4   0   8       21.20       20.24      2.33 o 
   5   0   8       27.44       29.38      3.15 o 
   6   0   8        0.21        0.93      1.48 o 
   7   0   8      106.95      109.98      4.42 o 
   8   0   8        0.37       -0.22      1.23 o 
   9   0   8       49.12       48.83      2.62 o 
  10   0   8       65.80       67.02      3.53 o 
  11   0   8        4.38        3.68      1.30 o 
  12   0   8       41.38       40.99      2.23 o 
  13   0   8      103.41       97.42      3.63 o 
  14   0   8        0.43        0.64      1.42 o 
  15   0   8        6.75        8.62      1.60 o 
  16   0   8        0.81       -1.62      1.62 o 
  17   0   8        0.11        0.93      2.33 o 
  18   0   8        2.47        3.03      2.10 o 
  19   0   8       36.73       36.15      3.50 o 
  20   0   8       19.86       17.02      3.26 o 
   1   1   8        0.29       -0.27      0.91 o 
   2   1   8        3.59        1.36      0.99 o 
   3   1   8        6.06        4.06      1.08 o 
   4   1   8       11.42        9.86      1.07 o 
   5   1   8        2.94        2.38      0.99 o 
   6   1   8       11.69       10.94      1.39 o 
   7   1   8        5.37        5.28      1.11 o 
   8   1   8       14.30       16.11      1.21 o 
   9   1   8       74.86       75.52      2.87 o 
  10   1   8       32.75       34.91      1.59 o 
  11   1   8        9.77       13.25      1.36 o 
  12   1   8       38.16       41.85      1.85 o 
  13   1   8       29.15       28.10      1.62 o 
  14   1   8        0.44        0.63      1.08 o 
  15   1   8        2.24        2.02      1.04 o 
  16   1   8        1.48       -0.66      1.16 o 
  17   1   8        0.93        0.01      1.23 o 
  18   1   8        2.28        1.74      1.30 o 
  19   1   8        1.86        1.27      1.68 o 
  20   1   8       15.35       14.74      2.52 o 
   0   2   8      337.56      327.87      9.22 o 
   1   2   8       45.66       50.51      1.78 o 
   2   2   8       38.52       39.47      1.67 o 
   3   2   8        0.20       -0.62      0.84 o 
   4   2   8       34.37       33.64      1.63 o 
   5   2   8      229.78      223.46      4.45 o 
   6   2   8        1.75        4.30      1.00 o 
   7   2   8        1.91        2.01      0.99 o 
   8   2   8      100.57       95.92      2.23 o 
   9   2   8       83.78       88.02      2.44 o 
  10   2   8       32.07       37.85      1.51 o 
  11   2   8       80.58       82.53      2.50 o 
  12   2   8       40.21       36.12      1.71 o 
  13   2   8        7.17        8.84      1.34 o 
  14   2   8        2.22       -0.15      1.20 o 
  15   2   8        0.07       -1.06      1.06 o 
  16   2   8       10.53       13.32      1.60 o 
  17   2   8        0.07       -1.15      1.15 o 
  18   2   8        1.31       -0.41      1.22 o 
  19   2   8        0.45        0.29      1.39 o 
   1   3   8       50.57       57.62      1.85 o 
   2   3   8        0.09        1.29      1.15 o 
   3   3   8       31.48       35.82      1.70 o 
   4   3   8       32.97       32.63      1.44 o 
   5   3   8      139.21      145.51      2.79 o 
   6   3   8        7.80        9.05      1.08 o 
   7   3   8       14.26       12.50      1.26 o 
   8   3   8        2.63        1.75      1.04 o 
   9   3   8       34.58       34.48      2.06 o 
  10   3   8       32.94       42.84      3.64 o 
  11   3   8        1.32        2.42      1.18 o 
  12   3   8        9.98        8.95      1.37 o 
  13   3   8       37.35       36.21      1.90 o 
  14   3   8       17.49       18.96      1.78 o 
  15   3   8        0.93       -0.35      1.18 o 
  16   3   8        1.47       -0.09      1.30 o 
  17   3   8       13.90       12.07      1.53 o 
  18   3   8        3.37        2.90      1.47 o 
  19   3   8        0.14        0.01      1.47 o 
   0   4   8       16.31       12.67      2.29 o 
   1   4   8       11.57       13.12      1.29 o 
   2   4   8       23.76       21.44      1.70 o 
   3   4   8       41.82       40.27      2.07 o 
   4   4   8       50.98       52.28      1.77 o 
   5   4   8        0.69        0.39      0.94 o 
   6   4   8       46.29       46.32      2.09 o 
   7   4   8       33.07       32.07      1.85 o 
   8   4   8       14.84       13.07      1.47 o 
   9   4   8       40.74       36.92      1.83 o 
  10   4   8        0.73       -0.25      1.06 o 
  11   4   8        0.11       -1.15      1.15 o 
  12   4   8        7.45        5.88      1.34 o 
  13   4   8        4.09        1.47      1.37 o 
  14   4   8        2.84        0.33      1.36 o 
  15   4   8       14.22       16.79      1.60 o 
  16   4   8        5.56        5.87      2.29 o 
  17   4   8        2.53        0.23      1.81 o 
  18   4   8        3.26        4.62      1.77 o 
   1   5   8        0.26       -0.74      1.04 o 
   2   5   8       99.88       88.92      2.39 o 
   3   5   8       25.09       28.14      1.62 o 
   4   5   8       82.05       79.09      2.63 o 
   5   5   8        4.73        6.88      1.65 o 
   6   5   8        0.41       -1.16      1.16 o 
   7   5   8       18.87       23.95      1.68 o 
   8   5   8        0.17       -0.92      1.04 o 
   9   5   8       10.01        9.35      1.46 o 
  10   5   8        0.67       -0.35      1.12 o 
  11   5   8        4.36        1.58      1.29 o 
  12   5   8        0.02       -0.28      1.20 o 
  13   5   8       19.85       18.75      2.11 o 
  14   5   8        1.98        1.13      2.33 o 
  15   5   8        0.32       -1.17      1.96 o 
  16   5   8        0.06       -0.36      1.89 o 
  17   5   8        2.46        2.06      2.12 o 
   0   6   8       11.53       14.19      1.98 o 
   1   6   8       28.96       32.39      1.98 o 
   2   6   8        4.52        3.56      1.14 o 
   3   6   8        3.83        7.39      1.43 o 
   4   6   8       20.48       21.50      1.64 o 
   5   6   8       70.48       68.68      2.72 o 
   6   6   8        4.00        2.54      1.25 o 
   7   6   8        1.40        1.52      1.22 o 
   8   6   8       57.55       62.33      2.71 o 
   9   6   8        0.01       -1.11      1.11 o 
  10   6   8        2.07        0.83      1.27 o 
  11   6   8        6.07        5.85      1.79 o 
  12   6   8        2.08        1.66      1.70 o 
  13   6   8        3.07        3.83      2.22 o 
  14   6   8       13.66       12.97      2.62 o 
  15   6   8        1.38       -1.05      1.98 o 
   1   7   8       14.16       12.26      1.88 o 
   2   7   8       46.86       48.51      1.99 o 
   3   7   8        0.36        0.15      1.06 o 
   4   7   8        4.94        7.90      1.44 o 
   5   7   8        4.36        4.26      1.36 o 
   6   7   8       60.68       56.52      2.52 o 
   7   7   8        0.01        1.80      1.30 o 
   8   7   8        1.40        1.23      1.50 o 
   9   7   8       16.45       13.77      2.09 o 
  10   7   8        1.18        0.59      1.56 o 
  11   7   8        0.02       -1.52      1.52 o 
  12   7   8        2.94        4.31      1.98 o 
  13   7   8        4.04        2.26      2.02 o 
   0   8   8        4.28        3.85      1.96 o 
   1   8   8        0.58        0.01      1.56 o 
   2   8   8        8.92        8.45      1.84 o 
   3   8   8        4.14        4.86      1.60 o 
   4   8   8       20.02       24.94      2.13 o 
   5   8   8        5.19        4.48      1.68 o 
   6   8   8        0.27        0.71      1.33 o 
   7   8   8        0.50       -0.20      1.64 o 
   8   8   8        9.07       11.69      1.91 o 
   9   8   8       13.59       17.60      2.28 o 
  10   8   8        0.80       -1.51      1.51 o 
   1   9   8        0.55       -1.50      1.50 o 
   2   9   8        2.73        2.68      1.57 o 
   3   9   8        3.28        3.08      2.22 o 
   4   9   8        0.01       -1.41      1.85 o 
   1   1   9       60.88       60.75      2.56 o 
   2   1   9        9.40       11.40      1.45 o 
   3   1   9       15.91       17.09      1.52 o 
   4   1   9        8.45        7.65      1.36 o 
   5   1   9        4.22        6.30      1.25 o 
   6   1   9       59.35       52.26      3.94 o 
   7   1   9       12.08       10.90      1.40 o 
   8   1   9       14.55       13.51      1.39 o 
   9   1   9        0.00       -1.06      1.06 o 
  10   1   9        0.18       -1.10      1.10 o 
  11   1   9        0.41       -1.03      1.03 o 
  12   1   9        2.44        2.31      1.13 o 
  13   1   9       11.69       11.28      1.53 o 
  14   1   9        4.70        2.83      1.38 o 
  15   1   9        0.18       -0.18      1.20 o 
  16   1   9        0.83       -1.25      1.30 o 
  17   1   9        1.47        0.82      1.28 o 
   0   2   9       16.85       16.03      2.22 o 
   1   2   9       12.60        9.40      1.68 o 
   2   2   9        1.96        3.95      1.27 o 
   3   2   9       37.36       36.60      2.11 o 
   4   2   9       75.87       80.79      2.50 o 
   5   2   9        0.51        1.35      1.13 o 
   6   2   9        6.94       11.43      1.51 o 
   7   2   9        7.14        6.69      1.56 o 
   8   2   9       41.92       49.41      1.93 o 
   9   2   9        2.01        1.90      1.13 o 
  10   2   9       15.81       15.17      1.48 o 
  11   2   9       13.22       11.84      1.58 o 
  12   2   9       38.96       45.52      3.03 o 
  13   2   9        3.13        3.09      1.34 o 
  14   2   9        1.32        1.00      1.29 o 
  15   2   9       10.43       11.77      1.65 o 
  16   2   9        0.00       -1.20      1.20 o 
  17   2   9        0.01       -1.13      1.13 o 
   1   3   9        4.54        5.33      1.34 o 
   2   3   9       99.28      101.14      3.00 o 
   3   3   9       35.80       37.78      2.83 o 
   4   3   9        0.60       -0.99      1.09 o 
   5   3   9        0.55        0.21      1.14 o 
   6   3   9       42.40       45.18      2.39 o 
   7   3   9        6.74        8.36      1.28 o 
   8   3   9       47.19       44.63      2.09 o 
   9   3   9       52.01       51.89      2.96 o 
  10   3   9        0.67        0.69      1.24 o 
  11   3   9        0.00       -0.42      1.23 o 
  12   3   9        8.53        7.11      1.45 o 
  13   3   9        0.01       -1.09      1.22 o 
  14   3   9        0.49       -0.57      1.25 o 
  15   3   9        2.72        3.64      1.54 o 
  16   3   9        0.62       -0.06      1.40 o 
   0   4   9        4.77        4.56      2.22 o 
   1   4   9        9.99        6.97      1.18 o 
   2   4   9       61.31       60.46      3.15 o 
   3   4   9        5.75        5.31      1.21 o 
   4   4   9        1.23        1.19      1.22 o 
   5   4   9        0.16       -0.11      1.03 o 
   6   4   9       14.35       14.02      1.61 o 
   7   4   9        9.91       10.59      1.48 o 
   8   4   9       23.48       24.16      2.26 o 
   9   4   9        3.50        1.26      1.26 o 
  10   4   9        9.15       11.69      1.56 o 
  11   4   9       28.32       26.01      1.91 o 
  12   4   9        0.72        0.46      1.38 o 
  13   4   9        3.09        3.45      1.37 o 
  14   4   9        1.74        2.01      1.37 o 
  15   4   9        4.10        2.33      1.41 o 
   1   5   9       23.25       26.17      1.90 o 
   2   5   9        2.40        2.21      1.16 o 
   3   5   9        3.29        2.28      1.52 o 
   4   5   9        2.45        2.47      1.39 o 
   5   5   9        3.79        3.10      1.20 o 
   6   5   9        9.23        5.38      1.47 o 
   7   5   9        0.29        0.43      1.31 o 
   8   5   9        2.29        6.46      1.57 o 
   9   5   9        3.23        3.82      1.35 o 
  10   5   9        5.08        4.82      1.51 o 
  11   5   9        0.30        0.16      1.23 o 
  12   5   9        0.04       -1.22      1.22 o 
  13   5   9        1.18        0.56      1.78 o 
   0   6   9       11.40       15.39      3.03 o 
   1   6   9        0.45       -1.27      1.27 o 
   2   6   9        0.81        1.65      1.51 o 
   3   6   9        0.11       -1.27      1.27 o 
   4   6   9        0.01       -1.21      1.21 o 
   5   6   9        2.51        4.00      1.40 o 
   6   6   9        7.27        7.27      1.51 o 
   7   6   9        0.70        2.37      1.36 o 
   8   6   9        0.50       -0.59      1.24 o 
   9   6   9        0.24        1.05      1.38 o 
  10   6   9        0.45       -0.35      1.29 o 
  11   6   9        9.29        9.47      2.01 o 
   1   7   9        1.17        0.26      1.63 o 
   2   7   9        2.66        3.60      1.70 o 
   3   7   9        2.74        1.28      1.35 o 
   4   7   9        3.73        1.76      1.44 o 
   5   7   9       10.37       10.06      1.71 o 
   6   7   9        0.79        1.63      1.51 o 
   7   7   9       42.89       45.46      2.39 o 
   8   7   9       29.15       30.83      2.56 o 
   0   0  10        8.60       11.66      3.26 o 
   1   0  10       43.43       57.47      3.47 o 
   2   0  10        0.54        0.47      2.45 o 
   3   0  10       47.67       60.19      2.97 o 
   4   0  10       23.75       23.76      2.75 o 
   5   0  10        1.84       -1.17      1.56 o 
   6   0  10        9.27       11.37      2.39 o 
   7   0  10        1.06        1.17      1.81 o 
   8   0  10       12.17       11.56      2.45 o 
   9   0  10        5.35        5.07      1.96 o 
  10   0  10        8.61        9.80      2.22 o 
  11   0  10        1.05        1.13      1.89 o 
  12   0  10        0.03       -0.71      1.89 o 
  13   0  10        1.13       -1.09      1.73 o 
  14   0  10        3.20        5.75      1.87 o 
   1   1  10        6.19        5.39      1.45 o 
   2   1  10       44.03       47.68      2.17 o 
   3   1  10       39.98       42.45      2.93 o 
   4   1  10        0.07        0.12      1.27 o 
   5   1  10        1.71        1.78      1.31 o 
   6   1  10       59.07       72.38      2.43 o 
   7   1  10       27.28       30.90      1.82 o 
   8   1  10        0.81        0.40      1.18 o 
   9   1  10       17.26       14.13      1.83 o 
  10   1  10        0.03        0.87      1.10 o 
  11   1  10        6.11        5.72      1.43 o 
  12   1  10        1.96       -0.47      1.54 o 
  13   1  10        0.31       -0.84      1.47 o 
   0   2  10        4.65        9.57      2.14 o 
   1   2  10       17.87       14.56      1.85 o 
   2   2  10       30.25       33.09      2.08 o 
   3   2  10       22.57       25.35      2.34 o 
   4   2  10       56.65       59.22      2.87 o 
   5   2  10       51.47       51.75      2.49 o 
   6   2  10        1.70        3.11      1.36 o 
   7   2  10        4.91        7.01      1.99 o 
   8   2  10        3.62        1.50      1.35 o 
   9   2  10        0.90       -0.15      1.23 o 
  10   2  10        0.35        0.49      1.31 o 
  11   2  10       33.49       31.46      2.32 o 
  12   2  10        0.13        0.00      1.62 o 
  13   2  10        1.16       -0.01      1.60 o 
   1   3  10       12.96       13.98      1.67 o 
   2   3  10        9.26        8.86      1.58 o 
   3   3  10       12.59       16.85      2.14 o 
   4   3  10       28.55       30.41      1.88 o 
   5   3  10        4.61        4.54      0.96 o 
   6   3  10        2.85        3.57      1.39 o 
   7   3  10        0.40        0.46      1.60 o 
   8   3  10       16.18       17.43      2.10 o 
   9   3  10        6.77        5.68      1.78 o 
  10   3  10       18.26       21.16      2.20 o 
  11   3  10        0.14        0.33      1.27 o 
  12   3  10        6.23        3.75      1.55 o 
   0   4  10        1.85       -1.00      1.73 o 
   1   4  10       13.33       14.19      1.57 o 
   2   4  10        0.80        0.58      1.99 o 
   3   4  10       32.56       30.24      2.10 o 
   4   4  10        1.22        0.94      1.17 o 
   5   4  10        0.01       -1.32      1.47 o 
   6   4  10        0.06       -0.91      1.57 o 
   7   4  10        0.00        0.75      1.57 o 
   8   4  10        1.95        2.47      1.66 o 
   9   4  10        4.76        5.57      1.56 o 
  10   4  10        5.89        3.22      1.65 o 
  11   4  10        0.03        0.70      3.50 o 
   1   5  10        1.14       -0.17      1.23 o 
   2   5  10        0.02       -0.74      1.43 o 
   3   5  10        7.44        8.31      1.77 o 
   4   5  10        0.10       -0.82      1.95 o 
   5   5  10        4.78        7.78      1.74 o 
   6   5  10        2.07        3.32      1.79 o 
   7   5  10        7.55       12.26      1.63 o 
   8   5  10       21.32       20.67      1.93 o 
   0   6  10        8.63        6.76      3.03 o 
   1   6  10        0.02       -0.05      1.96 o 
   2   6  10        0.75       -0.58      1.25 o 
   3   6  10        3.61        4.05      1.51 o 
   4   6  10        1.62        2.08      1.43 o 
   1   1  11       10.08        8.74      1.54 o 
   2   1  11        0.35       -0.32      1.39 o 
   3   1  11       10.67       10.53      1.68 o 
   4   1  11        6.61        7.93      1.54 o 
   5   1  11       19.68       19.09      2.49 o 
   6   1  11        0.00        1.77      1.51 o 
   7   1  11       26.19       26.41      1.90 o 
   0   2  11        3.15        4.26      2.22 o 
   1   2  11        1.11        0.71      1.36 o 
   2   2  11        0.35       -1.24      1.26 o 
   3   2  11        3.00        1.87      1.45 o 
   4   2  11        2.46        3.58      1.42 o 
   5   2  11        0.56        2.83      1.30 o 
   6   2  11        7.16        6.82      1.46 o 
   7   2  11        0.78        3.10      2.06 o 
   1   3  11        6.81        9.60      1.88 o 
   2   3  11        4.85        1.06      1.42 o 
   3   3  11        1.55        0.90      1.40 o 
   4   3  11        0.00        0.89      1.25 o 
                                                 
